# Supplementary material for: Single Cell Atlas: a single-cell multi-omics human cell encyclopedia
Source: Genome Biol. 2024 Apr 19;25:104. doi: 10.1186/s13059-024-03246-2 (PMC11027364; doi:10.1186/s13059-024-03246-2)
Supplement: Supplementary file 2 — Additional file 2:Table S1. Cell counts of the adult and fetal tissue groups at each omics level. Table S2. Filtered matrix raw read counts for scRNA-Seq across tissues in both fetal and adult groups. Cell_Count_Filtered_Matrix column represents raw read counts initially obtained from published studies or after filtering for the removal of background noises. Table S3. Statistics of the upregulated genes from adult and fetal tissues, filtered by average Log2FoldChange > 0.25 and adjusted P of 0.05. Clusters represent cell types. Genes were ranked by average log2-fold-change. Table S4. Top receptor–ligand interaction profiles of the cell types in the 38 matching adult and fetal tissues. Interaction analysis was done separately for each tissue, and information on the interaction pairs can be viewed from the first column. Table S5: Top clonotypes (VDJ gene combinations) of each cell type present in the T and B cell repertoires. Table S6. Top TFs in the pseudotime transitions of adult and fetal colon cell types. Table S7. Top receptor-ligand pairs in spatial transcriptomics of adult colons (colon 1 and colon 2) as well as in scRNA-seq adult and fetal colons. The first column represents the data type to which the interactions belong. Table ranked by decreasing interaction ratios. Table S8. Comparison of SCA with other single-cell omics databases. Green tick indicates a yes and a red cross indicates a no. Table S9. List of public resources included in the SCA database portal. SCA_PID refers to SCA-designated project identity number (PID). [file 13059_2024_3246_MOESM2_ESM.xlsx]

## Sheet: Table_S1
Table S1: Cell counts of the adult and fetal tissue groups at each omics level.
Omics	Class	Tissue	Final_Filtered_Count
scRNA-seq	Adult	Adipose	6806
scRNA-seq	Adult	Adipose_Omentum	7006
scRNA-seq	Adult	Adipose_Perivascular	14853
scRNA-seq	Adult	Adipose_Subcutaneous	5801
scRNA-seq	Adult	Adipose_Visceral	8608
scRNA-seq	Adult	Adrenal_Gland	3518
scRNA-seq	Adult	Artery	5581
scRNA-seq	Adult	Bladder	7003
scRNA-seq	Adult	Bone_Marrow	37826
scRNA-seq	Adult	Brain	218766
scRNA-seq	Adult	Brain_Anterior_Cingulate_Cortex	11947
scRNA-seq	Adult	Brain_Caudate_Basal_Ganglia	1746
scRNA-seq	Adult	Brain_Cerebellar_Hemisphere_Cerebellum	25571
scRNA-seq	Adult	Brain_Cerebral_Hemisphere	649
scRNA-seq	Adult	Brain_Frontal_Lobe	107824
scRNA-seq	Adult	Brain_Occipital_Lobe	20921
scRNA-seq	Adult	Brain_Parietal_Lobe	5212
scRNA-seq	Adult	Brain_Stem	3797
scRNA-seq	Adult	Brain_Temporal_Lobe	23782
scRNA-seq	Adult	Breast	3495
scRNA-seq	Adult	Breast_Mammary_Tissue	36214
scRNA-seq	Adult	Cervix	5323
scRNA-seq	Adult	Cervix_Ectocervix	18852
scRNA-seq	Adult	CNS	4722
scRNA-seq	Adult	Colon	48856
scRNA-seq	Adult	Colon_Ascending	808
scRNA-seq	Adult	Colon_Cecum	12558
scRNA-seq	Adult	Colon_Crypt	719
scRNA-seq	Adult	Colon_Descending_Sigmoid_Rectum	25121
scRNA-seq	Adult	Colon_mLN	13819
scRNA-seq	Adult	Colon_Rectum	19302
scRNA-seq	Adult	Colon_Sigmoid	6692
scRNA-seq	Adult	Colon_Transverse	13719
scRNA-seq	Adult	Colon_Villus	700
scRNA-seq	Adult	Common_Bile_Duct	2432
scRNA-seq	Adult	Esophagus	138741
scRNA-seq	Adult	Eyes_Cornea	3941
scRNA-seq	Adult	Eyes_Corneoscleral_Segment	37
scRNA-seq	Adult	Eyes_Limbal_Ring	10122
scRNA-seq	Adult	Eyes_Macula	6133
scRNA-seq	Adult	Eyes_Pheriphery	7082
scRNA-seq	Adult	Eyes_Retina	40484
scRNA-seq	Adult	Eyes_Trabecular_Meshwork	9110
scRNA-seq	Adult	Fallopian_Tube	2001
scRNA-seq	Adult	Gall_Bladder	17450
scRNA-seq	Adult	Gingiva	11820
scRNA-seq	Adult	Heart	337303
scRNA-seq	Adult	Heart_Left_Atrium	13561
scRNA-seq	Adult	Heart_Left_Ventricle	27336
scRNA-seq	Adult	Heart_Right_Atrium	3161
scRNA-seq	Adult	Heart_Right_Ventricle	8286
scRNA-seq	Adult	Kidney	63528
scRNA-seq	Adult	Liver	28116
scRNA-seq	Adult	Lung	147478
scRNA-seq	Adult	Lung_Pleura	848
scRNA-seq	Adult	Lymph_Node	16030
scRNA-seq	Adult	Muscle	47945
scRNA-seq	Adult	Ovary	18357
scRNA-seq	Adult	Pancreas	17622
scRNA-seq	Adult	Pancreatic_Islets	7266
scRNA-seq	Adult	Prostate	105324
scRNA-seq	Adult	Salivary_Gland	9171
scRNA-seq	Adult	Skin	28677
scRNA-seq	Adult	Skin_Dermis	40163
scRNA-seq	Adult	Skin_Epidermis	39067
scRNA-seq	Adult	Small_Intestine	1779
scRNA-seq	Adult	Small_Intestine_Duodenum	762
scRNA-seq	Adult	Small_Intestine_Ileum	62059
scRNA-seq	Adult	Small_Intestine_Jejunum	931
scRNA-seq	Adult	Spleen	102687
scRNA-seq	Adult	Stomach	19134
scRNA-seq	Adult	Testis	6120
scRNA-seq	Adult	Thymus	214691
scRNA-seq	Adult	Thyroid	8846
scRNA-seq	Adult	Tonsil	23063
scRNA-seq	Adult	Trachea	6524
scRNA-seq	Adult	Ureter	2000
scRNA-seq	Adult	Uterus	9120
scRNA-seq	Adult	Uterus_Decidua	39135
scRNA-seq	Adult	Vagina	12091
scRNA-seq	Adult	Whole_Blood_PBMC	381598
scRNA-seq	Fetal	Adrenal_Gland	25025
scRNA-seq	Fetal	Brain	52956
scRNA-seq	Fetal	Calvaria	6794
scRNA-seq	Fetal	Colon	17394
scRNA-seq	Fetal	Cord_Blood	46496
scRNA-seq	Fetal	Embryonic_Stem_Cell	2279
scRNA-seq	Fetal	Esophagus	1013
scRNA-seq	Fetal	Eyes	13035
scRNA-seq	Fetal	Eyes_Cornea	74188
scRNA-seq	Fetal	Heart	54147
scRNA-seq	Fetal	Intestine	48478
scRNA-seq	Fetal	Kidney	130038
scRNA-seq	Fetal	Kidney_Cortex	3476
scRNA-seq	Fetal	Liver	291034
scRNA-seq	Fetal	Lung	67778
scRNA-seq	Fetal	Muscle	30142
scRNA-seq	Fetal	Ovary	7770
scRNA-seq	Fetal	Pancreas	26063
scRNA-seq	Fetal	Placenta	41937
scRNA-seq	Fetal	Placenta_Chorionic_Villus	9681
scRNA-seq	Fetal	Rib	3977
scRNA-seq	Fetal	Skin	12154
scRNA-seq	Fetal	Small_Intestine	1243
scRNA-seq	Fetal	Small_Intestine_Duodenum_Jejunum	20118
scRNA-seq	Fetal	Small_Intestine_Ileum	19055
scRNA-seq	Fetal	Spinal_Cord	5741
scRNA-seq	Fetal	Spleen	1269
scRNA-seq	Fetal	Stomach	9039
scRNA-seq	Fetal	Testis	16802
scRNA-seq	Fetal	Thymus	15101
scATAC-Seq	Adult	Adipose_Omentum	11949
scATAC-Seq	Adult	Aorta	28099
scATAC-Seq	Adult	Breast_Mammary_Tissue	12388
scATAC-Seq	Adult	Esophagus_Gastroesophageal_Junction	4765
scATAC-Seq	Adult	Esophagus_Mucosa	21452
scATAC-Seq	Adult	Esophagus_Muscularis	30717
scATAC-Seq	Adult	Gastrocnemius_Muscle	30785
scATAC-Seq	Adult	Heart_Left_Ventricle	13479
scATAC-Seq	Adult	Heart_Right_Atrial_Appendage	9420
scATAC-Seq	Adult	Lung	11311
scATAC-Seq	Adult	Pancreas	10453
scATAC-Seq	Adult	Sigmoid_Colon	14402
scATAC-Seq	Adult	Skin_Non_Sun_Exposed	5460
scATAC-Seq	Adult	Skin_Sun_Exposed	7317
scATAC-Seq	Adult	Small_Intestine_Terminal_Ileum	12909
scATAC-Seq	Adult	Stomach	12242
scATAC-Seq	Adult	Thyroid	21289
scATAC-Seq	Adult	Tibial_Artery	8207
scATAC-Seq	Adult	Tibial_Nerve	8748
scATAC-Seq	Adult	Transverse_Colon	27400
scATAC-Seq	Fetal	Adrenal	42253
scATAC-Seq	Fetal	Cerebrum	56688
scATAC-Seq	Fetal	Eye	6558
scATAC-Seq	Fetal	Heart	52640
scATAC-Seq	Fetal	Intestine	28295
scATAC-Seq	Fetal	Kidney	49907
scATAC-Seq	Fetal	Liver	120960
scATAC-Seq	Fetal	Lung	47904
scATAC-Seq	Fetal	Muscle	18045
scATAC-Seq	Fetal	Placenta	30308
scATAC-Seq	Fetal	Stomach	2513
scATAC-Seq	Fetal	Thymus	14327
scImmune-profiling	Adult	Bladder	1377
scImmune-profiling	Adult	Bone_Marrow	2383
scImmune-profiling	Adult	Cervix_Ectocervix	9989
scImmune-profiling	Adult	Colon	28935
scImmune-profiling	Adult	Colon_Rectum	2481
scImmune-profiling	Adult	Common_Bile_Duct	1256
scImmune-profiling	Adult	Esophagus	14929
scImmune-profiling	Adult	Heart	177
scImmune-profiling	Adult	Kidney	6715
scImmune-profiling	Adult	Liver	737
scImmune-profiling	Adult	Lung	31134
scImmune-profiling	Adult	Lymph_Node	7589
scImmune-profiling	Adult	Muscle	224
scImmune-profiling	Adult	Skin	62
scImmune-profiling	Adult	Small_Intestine	907
scImmune-profiling	Adult	Spleen	3478
scImmune-profiling	Adult	Stomach	3449
scImmune-profiling	Adult	Trachea	1537
scImmune-profiling	Adult	Uterus	2963
scImmune-profiling	Adult	Whole_Blood_PBMC	88025
scImmune-profiling	Fetal	Cord_Blood	1361
Spatial Transcriptomics	Adult	Adipose_Subcutaneous	15
Spatial Transcriptomics	Adult	Brain_Cerebellar_Hemisphere_Cerebellum	3
Spatial Transcriptomics	Adult	Brain_Frontal_Cortex_Cortex	2
Spatial Transcriptomics	Adult	Colon	2
Spatial Transcriptomics	Adult	Heart	2
Spatial Transcriptomics	Adult	Liver	7
Spatial Transcriptomics	Adult	Lung	2
Spatial Transcriptomics	Adult	Lymph_Node	2
Spatial Transcriptomics	Adult	Prostate	1
Spatial Transcriptomics	Adult	Spinal_Cord	2
Spatial Transcriptomics	Adult	Uterus	4
Spatial Transcriptomics	Fetal	Colon	4
Spatial Transcriptomics	Fetal	Gonad	2
Spatial Transcriptomics	Fetal	Small_Intestine	2
CyTOF	Adult	Bone_Marrow	369532
CyTOF	Adult	Colon	217045
CyTOF	Adult	Colon_Mucosa	306883
CyTOF	Adult	Lymph_Node	359115
CyTOF	Adult	Whole_Blood_PBMC	1025975
Flow Cytometry	Adult	Bone_Marrow	41060915
Flow Cytometry	Adult	Colon	2877728
Flow Cytometry	Adult	Kidney	237386
Flow Cytometry	Adult	Lung	9987603
Flow Cytometry	Adult	Lymph_Node	46933076
Flow Cytometry	Adult	Skin	132508
Flow Cytometry	Adult	Small_Intestine_Ileum	2785142
Flow Cytometry	Adult	Small_Intestine_Jejunum	3560664
Flow Cytometry	Adult	Spleen	21741675
Flow Cytometry	Adult	Thymus	4030897
Flow Cytometry	Adult	Whole_Blood_PBMC	57546395
Flow Cytometry	Fetal	Cord_Blood	2031644
Genotyping	Adult	Colon_Transverse	2
Genotyping	Adult	Esophagus_Gastroesophageal_Junction	1
Genotyping	Adult	Esophagus_Muscularis	5
Genotyping	Adult	Heart_Atrial_Appendage	2
Genotyping	Adult	Heart_Left_Ventricle	3
Genotyping	Adult	Kidney_Cortex	4
Genotyping	Adult	Lung	11
Genotyping	Adult	Muscle	1
Genotyping	Adult	Nerve_Tibial	4
Genotyping	Adult	Ovary	2
Genotyping	Adult	Pituitary	2
Genotyping	Adult	Salivary_Gland	1
Genotyping	Adult	Skin	1
Genotyping	Adult	Spleen	1
Genotyping	Adult	Thyroid	14
Genotyping	Adult	Uterus	3
Genotyping	Adult	Vagina	1
Genotyping	Adult	Whole_Blood_PBMC	779
RNA-seq	Adult	Adipose_Omentum	541
RNA-seq	Adult	Adipose_Subcutaneous	663
RNA-seq	Adult	Adrenal_Gland	258
RNA-seq	Adult	Artery_Aorta	432
RNA-seq	Adult	Artery_Coronary	240
RNA-seq	Adult	Artery_Tibial	663
RNA-seq	Adult	Bladder	21
RNA-seq	Adult	Brain_Amygdala	152
RNA-seq	Adult	Brain_Anterior_Cingulate_Cortex	176
RNA-seq	Adult	Brain_Caudate_Basal_Ganglia	246
RNA-seq	Adult	Brain_Cerebellar_Hemisphere_Cerebellum	456
RNA-seq	Adult	Brain_Frontal_Cortex_Cortex	464
RNA-seq	Adult	Brain_Hippocampus	197
RNA-seq	Adult	Brain_Hypothalamus	202
RNA-seq	Adult	Brain_Nucleus_Accumbens_Basal_Ganglia	246
RNA-seq	Adult	Brain_Putamen_Basal_Ganglia	205
RNA-seq	Adult	Brain_Substantia_Nigra	139
RNA-seq	Adult	Breast_Mammary_Tissue	459
RNA-seq	Adult	Cervix_Ectocervix	9
RNA-seq	Adult	Cervix_Endocervix	10
RNA-seq	Adult	Colon_Sigmoid	373
RNA-seq	Adult	Colon_Transverse	406
RNA-seq	Adult	Esophagus_Gastroesophageal_Junction	375
RNA-seq	Adult	Esophagus_Mucosa	555
RNA-seq	Adult	Esophagus_Muscularis	515
RNA-seq	Adult	Fallopian_Tube	9
RNA-seq	Adult	Heart_Atrial_Appendage	429
RNA-seq	Adult	Heart_Left_Ventricle	432
RNA-seq	Adult	Kidney_Cortex	85
RNA-seq	Adult	Kidney_Medulla	4
RNA-seq	Adult	Liver	226
RNA-seq	Adult	Lung	578
RNA-seq	Adult	Muscle	803
RNA-seq	Adult	Nerve_Tibial	619
RNA-seq	Adult	Ovary	180
RNA-seq	Adult	Pancreas	328
RNA-seq	Adult	Pituitary	283
RNA-seq	Adult	Prostate	245
RNA-seq	Adult	Salivary_Gland	162
RNA-seq	Adult	Skin	1305
RNA-seq	Adult	Small_Intestine_Ileum	187
RNA-seq	Adult	Spinal_Cord	159
RNA-seq	Adult	Spleen	241
RNA-seq	Adult	Stomach	359
RNA-seq	Adult	Testis	361
RNA-seq	Adult	Thyroid	653
RNA-seq	Adult	Uterus	142
RNA-seq	Adult	Vagina	156
RNA-seq	Adult	Whole_Blood_PBMC	755

## Sheet: Table_S2
Table S2: Filtered matrix raw read counts for scRNA-Seq across tissues in both fetal and adult groups. Cell_Count_Filtered_Matrix column represents raw read counts initially obtained from published studies or after filtering for the removal of background noises.
Omics	Group	Tissue	Cell_Count_Filtered_Matrix
scRNA-Seq	Adult	Adipose	10000
scRNA-Seq	Adult	Adipose Omentum	20000
scRNA-Seq	Adult	Adipose Perivascular	25197
scRNA-Seq	Adult	Adipose Subcutaneous	6360
scRNA-Seq	Adult	Adipose Visceral	10790
scRNA-Seq	Adult	Adrenal Gland	113958
scRNA-Seq	Adult	Artery	10000
scRNA-Seq	Adult	Bladder	27572
scRNA-Seq	Adult	Blood Pbmc	202589
scRNA-Seq	Adult	Blood Whole Blood	6828
scRNA-Seq	Adult	Bone Marrow	117110
scRNA-Seq	Adult	Brain	508671
scRNA-Seq	Adult	Breast	4540
scRNA-Seq	Adult	Breast Mammary Tissue	48495
scRNA-Seq	Adult	Cerebellum	3313
scRNA-Seq	Adult	Cerebrum	85261
scRNA-Seq	Adult	Cervix	10000
scRNA-Seq	Adult	Cervix Ectocervix	23426
scRNA-Seq	Adult	Cns	17295
scRNA-Seq	Adult	Colon	87099
scRNA-Seq	Adult	Colon Ascending	10000
scRNA-Seq	Adult	Colon Cecum	20478
scRNA-Seq	Adult	Colon Crypt	767
scRNA-Seq	Adult	Colon Mln	13958
scRNA-Seq	Adult	Colon Rectum	33651
scRNA-Seq	Adult	Colon Sigmoid	16587
scRNA-Seq	Adult	Colon Transverse	40627
scRNA-Seq	Adult	Colon Villus	740
scRNA-Seq	Adult	Common Bile Duct	3160
scRNA-Seq	Adult	Esophagus	161665
scRNA-Seq	Adult	Eye	9712
scRNA-Seq	Adult	Eyes	57308
scRNA-Seq	Adult	Eyes Corneoscleral Segment	2944
scRNA-Seq	Adult	Eyes Macula	6153
scRNA-Seq	Adult	Eyes Pheriphery	7094
scRNA-Seq	Adult	Eyes Retina	23000
scRNA-Seq	Adult	Eyes Trabecular Meshwork	21079
scRNA-Seq	Adult	Fallopian Tube	10000
scRNA-Seq	Adult	Gall Bladder	20000
scRNA-Seq	Adult	Gingiva	11995
scRNA-Seq	Adult	Heart	621581
scRNA-Seq	Adult	Intestine	42942
scRNA-Seq	Adult	Ips	65000
scRNA-Seq	Adult	Kidney	192920
scRNA-Seq	Adult	Liver	244458
scRNA-Seq	Adult	Lung	441237
scRNA-Seq	Adult	Lymph Node	16422
scRNA-Seq	Adult	Muscle	95738
scRNA-Seq	Adult	Ovary	28032
scRNA-Seq	Adult	Pancreas	34804
scRNA-Seq	Adult	Pbmc	224389
scRNA-Seq	Adult	Placenta	45181
scRNA-Seq	Adult	Pleura	10000
scRNA-Seq	Adult	Prostate	119061
scRNA-Seq	Adult	Rectum	39
scRNA-Seq	Adult	Renal	19512
scRNA-Seq	Adult	Salivary Gland	10477
scRNA-Seq	Adult	Skin	29759
scRNA-Seq	Adult	Skin Dermis	41115
scRNA-Seq	Adult	Skin Epidermis	41113
scRNA-Seq	Adult	Small Intestine	14723
scRNA-Seq	Adult	Small Intestine Duodenum	10000
scRNA-Seq	Adult	Small Intestine Ileum	151770
scRNA-Seq	Adult	Small Intestine Jejunum	10000
scRNA-Seq	Adult	Spleen	120926
scRNA-Seq	Adult	Stomach	59464
scRNA-Seq	Adult	Testis	7830
scRNA-Seq	Adult	Thymus	277400
scRNA-Seq	Adult	Thyroid	20000
scRNA-Seq	Adult	Tonsil	41746
scRNA-Seq	Adult	Trachea	17522
scRNA-Seq	Adult	Ureter	10000
scRNA-Seq	Adult	Uterus	19779
scRNA-Seq	Adult	Uterus Decidua	40512
scRNA-Seq	Adult	Vargina	17619
scRNA-Seq	Fetal	Adrenal Gland	30000
scRNA-Seq	Fetal	Brain	40762
scRNA-Seq	Fetal	Calvaria	10000
scRNA-Seq	Fetal	Colon	22474
scRNA-Seq	Fetal	Cord Blood	85292
scRNA-Seq	Fetal	Embryonic Brain	14373
scRNA-Seq	Fetal	Embryonic Stem Cell	10000
scRNA-Seq	Fetal	Esophagus	1176
scRNA-Seq	Fetal	Eyes	99843
scRNA-Seq	Fetal	Heart	47760
scRNA-Seq	Fetal	Intestine	50000
scRNA-Seq	Fetal	Kidney	97246
scRNA-Seq	Fetal	Kidney Cortex	3745
scRNA-Seq	Fetal	Liver	115461
scRNA-Seq	Fetal	Lung	56807
scRNA-Seq	Fetal	Muscle	20000
scRNA-Seq	Fetal	Ovary	20000
scRNA-Seq	Fetal	Pancreas	30000
scRNA-Seq	Fetal	Placenta	28547
scRNA-Seq	Fetal	Placenta Chorionic Villus	10000
scRNA-Seq	Fetal	Rib	20000
scRNA-Seq	Fetal	Skin	20000
scRNA-Seq	Fetal	Small Intestine	43177
scRNA-Seq	Fetal	Spinal Cord	10000
scRNA-Seq	Fetal	Stomach	21312
scRNA-Seq	Fetal	Testis	20000
scRNA-Seq	Fetal	Thymus	20000
Sum			5900468

## Sheet: Table_S3
Table S3: Statistics of the upregulated genes from adult and fetal tissues, filtered by average Log2FoldChange > 0.25 and adjusted P of 0.05. Clusters represent cell types. Genes were ranked by average log2-fold-change.
Tissue	p_val	avg_log2FC	pct.1	pct.2	p_val_adj	cell_type	gene	BH
Adipose	0	6.45058136904602	0.977	0.085	0	Neutrophil	S100A9	0
Adipose	0	6.43957751254133	0.975	0.09	0	Neutrophil	S100A8	0
Adipose	0	5.11923024284644	0.616	0.01	0	Neutrophil	S100A12	0
Adipose	0	4.61450033259031	0.724	0.11	0	Fibroblast_DCN High	LUM	0
Adipose	0	4.50425983548984	0.769	0.106	0	Neutrophil	G0S2	0
Adipose	0	4.47830588650984	0.542	0.003	0	Neutrophil	FCGR3B	0
Adipose	0	4.35166562471128	0.69	0.051	0	Neutrophil	ALOX5AP	0
Adipose	0	4.3430384016145	0.927	0.094	0	Epithelial_SLC4A4 High	RBFOX1	0
Adipose	0	4.30127129793743	0.997	0.243	0	Adipocyte_PDE3B High	ACACB	0
Adipose	0	4.25118841388316	0.565	0.019	0	Neutrophil	FPR1	0
Adipose	0	4.24725223374181	0.332	0.008	0	NK Cell	NKG7	0
Adipose	0	4.22165581083819	0.671	0.035	0	Neutrophil	BCL2A1	0
Adipose	0	4.20486626496703	0.911	0.317	0	Neutrophil	IFITM2	0
Adipose	0	4.14642428333316	0.745	0.115	0	Neutrophil	RGS2	0
Adipose	0	4.14314089617251	0.99	0.174	0	Adipocyte_PDE3B High	PDE3B	0
Adipose	0	4.12371009038805	0.824	0.121	0	Macrophage_C1Q High	RNASE1	0
Adipose	0	4.07923274637611	0.55	0.032	0	Neutrophil	CSF3R	0
Adipose	0	3.98518901145186	0.448	0.003	0	Neutrophil	CMTM2	0
Adipose	0	3.97613178045059	0.942	0.365	0	Fibroblast_DCN High	DCN	0
Adipose	0	3.9210392531863	0.403	0.002	0	Neutrophil	S100P	0
Adipose	0	3.9153803334479	0.921	0.275	0	Neutrophil	SRGN	0
Adipose	0	3.88403481656681	0.501	0.05	0	Smooth Muscle Cell	COL25A1	0
Adipose	0	3.87155748712008	0.648	0.075	0	Epithelial_KRT High	KRT18	0
Adipose	0	3.86621345784386	0.449	0.012	0	Neutrophil	SELL	0
Adipose	0	3.81780479895925	0.675	0.082	0	Macrophage_C1Q High	CD163	0
Adipose	0	3.81606211289471	0.746	0.108	0	Macrophage_C1Q High	C1QA	0
Adipose	0	3.77729235479424	0.801	0.133	0	Macrophage_SPP1 High	HLA-DRA	0
Adipose	0	3.76357112462685	0.252	0.026	0	Macrophage_SPP1 High	SPP1	0
Adipose	0	3.76031513852698	0.562	0.063	0	Neutrophil	SAMSN1	0
Adipose	0	3.75488862117535	0.362	0.021	0	Smooth Muscle Cell	MYH11	0
Adipose	0	3.73575563637142	0.494	0.026	0	Neutrophil	MNDA	0
Adipose	0	3.69472559125695	0.797	0.181	0	Endothelial Cell	LDB2	0
Adipose	0	3.67243268113218	0.588	0.074	0	Macrophage_SPP1 High	HLA-DPB1	0
Adipose	0	3.66750801072901	0.802	0.228	0	Smooth Muscle Cell	PRKG1	0
Adipose	0	3.62888239758892	0.96	0.107	0	Adipocyte_PDE3B High	AQP7	0
Adipose	0	3.60051889620555	0.895	0.076	0	Epithelial_SLC4A4 High	KCNT2	0
Adipose	0	3.58917832386008	0.588	0.053	0	Macrophage_SPP1 High	HLA-DPA1	0
Adipose	0	3.58253604951272	0.76	0.193	0	Fibroblast_DCN High	APOD	0
Adipose	0	3.54329276170495	0.389	0.028	0	NK Cell	CCL5	0
Adipose	0	3.52968083924538	0.978	0.197	0	Adipocyte_PDE3B High	OGA	0
Adipose	0	3.47872052377439	0.624	0.065	0	Smooth Muscle Cell	CACNA1C	0
Adipose	0	3.46648363616438	0.332	0.003	0	Neutrophil	CXCR2	0
Adipose	0	3.45917756402366	0.362	0.011	0	Neutrophil	IL1R2	0
Adipose	0	3.439089060594	0.599	0.071	0	Macrophage_C1Q High	C1QB	0
Adipose	0	3.42038853803957	0.454	0.028	0	Macrophage_SPP1 High	IL1B	0
Adipose	0	3.40749508919704	0.609	0.168	0	Epithelial_KRT High	ITLN1	0
Adipose	0	3.4041826987342	0.879	0.383	0	Fibroblast_DCN High	MGP	0
Adipose	0	3.39890007381756	0.61	0.141	0	Smooth Muscle Cell	RGS6	0
Adipose	0	3.39744678097311	0.384	0.048	0	Fibroblast_DCN High	CXCL14	0
Adipose	0	3.38541896752277	0.971	0.135	0	Adipocyte_PDE3B High	PRKAR2B	0
Adipose	0	3.35222871421043	0.91	0.089	0	Adipocyte_PDE3B High	SLC19A3	0
Adipose	0	3.34524121833995	0.57	0.09	0	Neutrophil	GMFG	0
Adipose	0	3.34226949038107	0.633	0.074	0	Endothelial Cell	VWF	0
Adipose	0	3.3406288525441	0.443	0.078	0	Macrophage_C1Q High	STAB1	0
Adipose	0	3.33802066787929	0.858	0.226	0	Macrophage_SPP1 High	CD74	0
Adipose	0	3.32723612023558	0.889	0.049	0	Adipocyte_PDE3B High	KCNIP2	0
Adipose	0	3.32398614581868	0.979	0.227	0	Adipocyte_PDE3B High	SIK2	0
Adipose	0	3.31806044317559	0.611	0.14	0	Neutrophil	PLAUR	0
Adipose	0	3.31250803308528	0.88	0.118	0	Epithelial_SLC4A4 High	SLC4A4	0
Adipose	0	3.30722212331962	0.949	0.178	0	Epithelial_SLC4A4 High	BNC2	0
Adipose	0	3.28898840285545	0.433	0.076	0	Macrophage_C1Q High	LYVE1	0
Adipose	0	3.28840777537305	0.66	0.097	0	Macrophage_SPP1 High	HLA-DRB1	0
Adipose	0	3.27886659292477	0.981	0.619	0	Neutrophil	FTH1	0
Adipose	0	3.2631996118738	0.285	0.011	0	NK Cell	KLRB1	0
Adipose	0	3.25535140690146	0.401	0.04	0	Macrophage_C1Q High	VSIG4	0
Adipose	0	3.25361800103597	0.501	0.119	0	Macrophage_C1Q High	F13A1	0
Adipose	0	3.25190009210385	0.984	0.216	0	Adipocyte_PDE3B High	DMD	0
Adipose	0	3.20773413030345	0.287	0.001	0	Neutrophil	CXCR1	0
Adipose	0	3.18320291112547	0.919	0.114	0	Adipocyte_PDE3B High	TMEM132C	0
Adipose	0	3.1733689430783	0.297	0.009	0	Neutrophil	CDA	0
Adipose	0	3.16937392585865	0.87	0.079	0	Epithelial_SLC4A4 High	PKHD1L1	0
Adipose	0	3.15821500642175	0.917	0.062	0	Adipocyte_PDE3B High	PLIN5	0
Adipose	0	3.15726649935959	0.325	0.01	0	Neutrophil	SERPINA1	0
Adipose	0	3.14538667961114	0.807	0.071	0	Adipocyte_PDE3B High	CLSTN2	0
Adipose	0	3.14407292336888	0.889	0.066	0	Adipocyte_PDE3B High	LRP1B	0
Adipose	0	3.13871534431503	0.881	0.089	0	Epithelial_SLC4A4 High	LSAMP	0
Adipose	0	3.13809212084006	0.724	0.2	0	Macrophage_C1Q High	HSPA1A	0
Adipose	0	3.12457659493423	0.315	0.008	0	Neutrophil	CLEC4E	0
Adipose	0	3.1226598759715	0.543	0.069	0	Endothelial Cell	PIK3R3	0
Adipose	0	3.12193862134376	0.389	0.074	0	Fibroblast_DCN High	MFAP5	0
Adipose	0	3.10514114950318	0.994	0.248	0	Adipocyte_PDE3B High	GHR	0
Adipose	0	3.08978482210327	0.37	0.016	0	Macrophage_SPP1 High	HLA-DQA1	0
Adipose	0	3.08640731878191	0.58	0.197	0	Neutrophil	LITAF	0
Adipose	0	3.0849085453477	0.415	0.113	0	Macrophage_SPP1 High	FABP5	0
Adipose	0	3.07917325231535	0.329	0.05	0	Neutrophil	AQP9	0
Adipose	0	3.07872543840058	0.279	0.018	0	Macrophage_C1Q High	FCGBP	0
Adipose	0	3.0619052852782	0.84	0.287	0	Epithelial_KRT High	ADIRF	0
Adipose	0	3.05869110525112	0.738	0.22	0	Macrophage_C1Q High	CTSB	0
Adipose	0	3.05312872956574	0.941	0.16	0	Adipocyte_PDE3B High	PRKAG2	0
Adipose	0	3.0517045514258	0.443	0.046	0	Neutrophil	LST1	0
Adipose	0	3.05097382737949	0.302	0.013	0	Neutrophil	TREM1	0
Adipose	0	3.03762319523405	0.421	0.038	0	Fibroblast_DCN High	MFAP4	0
Adipose	0	3.03536620268207	0.997	0.254	0	Adipocyte_PDE3B High	SOX5	0
Adipose	0	3.03157994039025	0.804	0.274	0	Smooth Muscle Cell	DLC1	0
Adipose	0	3.0298361773337	0.405	0.025	0	Macrophage_SPP1 High	HLA-DRB5	0
Adipose	0	3.0267768470749	0.425	0.073	0	Macrophage_C1Q High	MS4A6A	0
Adipose	0	3.00387944708742	0.532	0.068	0	Epithelial_KRT High	KRT8	0
Adipose	0	2.98624826386979	0.957	0.19	0	Adipocyte_PDE3B High	PFKFB3	0
Adipose	0	2.98412117473964	0.556	0.091	0	Endothelial Cell	STOX2	0
Adipose	0	2.97847595708935	0.514	0.149	0	Macrophage_SPP1 High	CSTB	0
Adipose Omentum	1.3143159153526e-20	9.21010274254742	0.588	0.065	2.57750494159798e-16	Adipocyte_CIDEA High	IGKC	2.16200819388966e-20
Adipose Omentum	5.59726806306617e-58	8.47245863875662	0.588	0.021	1.09768023984791e-53	Adipocyte_CIDEA High	IGHG1	1.29931430159561e-57
Adipose Omentum	2.80411680542238e-172	8.39223330042627	1	0.02	5.49915346711384e-168	Adipocyte_CIDEA High	JCHAIN	1.10179401141422e-171
Adipose Omentum	5.3459311606977e-76	8.25123460283088	0.471	0.01	1.04839055992443e-71	Adipocyte_CIDEA High	IGHA1	1.38726849682544e-75
Adipose Omentum	7.14843259771808e-17	8.04535628748801	0.412	0.037	1.40187911673849e-12	Adipocyte_CIDEA High	IGHG4	1.11266106851276e-16
Adipose Omentum	1.72423612756074e-21	8.03370199191912	0.412	0.029	3.38139946975936e-17	Adipocyte_CIDEA High	IGLC2	2.87062439302994e-21
Adipose Omentum	7.89156348256464e-93	7.68581363601505	0.353	0.004	1.54761451456575e-88	Adipocyte_CIDEA High	IGLC3	2.24200975289223e-92
Adipose Omentum	1.55846202528426e-102	7.67299120924978	0.294	0.002	3.05629987778497e-98	Adipocyte_CIDEA High	IGLL5	4.64499657098252e-102
Adipose Omentum	2.19579701124982e-202	6.37583012731651	0.353	0.001	4.30617751876202e-198	Adipocyte_CIDEA High	IGHA2	9.48428611053077e-202
Adipose Omentum	0	5.70911419800525	0.995	0.165	0	Neutrophil	S100A8	0
Adipose Omentum	0	5.59325539759404	0.989	0.142	0	Neutrophil	S100A9	0
Adipose Omentum	0	5.29138238364326	0.941	0.003	0	Adipocyte_CIDEA High	MZB1	0
Adipose Omentum	1.63703030172863e-43	4.97061062648154	0.353	0.01	3.21038012472003e-39	Adipocyte_CIDEA High	IGHG3	3.41861559883574e-43
Adipose Omentum	0	4.96445502815572	0.617	0.023	0	Neutrophil	S100A12	0
Adipose Omentum	0	4.57695131901305	0.894	0.113	0	Macrophage_SPP1 High	HLA-DRA	0
Adipose Omentum	0	4.54675897129537	0.595	0.006	0	Neutrophil	FCGR3B	0
Adipose Omentum	0	4.43000857080964	0.754	0.066	0	Neutrophil	ALOX5AP	0
Adipose Omentum	0	4.36737425423246	0.7	0.002	0	Endothelial Cell	ACKR1	0
Adipose Omentum	4.98322273048675e-215	4.36500777470517	0.384	0.013	9.77259809675757e-211	NK Cell	GNLY	2.23376796705384e-214
Adipose Omentum	9.62340280753975e-47	4.35204956459309	0.8	0.03	1.88724552458662e-42	Endothelial Cell	AQP1	2.06138799444305e-46
Adipose Omentum	0	4.32226973086909	0.596	0.017	0	Neutrophil	CSF3R	0
Adipose Omentum	0	4.23601373955844	0.824	0.002	0	Adipocyte_CIDEA High	DERL3	0
Adipose Omentum	2.13279148306005e-237	4.18574637210572	0.822	0.074	4.18261737742906e-233	NK Cell	CCL5	1.01729998735893e-236
Adipose Omentum	0	4.1208646818836	0.948	0.199	0	Macrophage_SPP1 High	CD74	0
Adipose Omentum	0	4.09505040056993	0.611	0.031	0	Neutrophil	FPR1	0
Adipose Omentum	1.46347532886387e-275	4.09187820692942	0.534	0.021	2.87002146743493e-271	NK Cell	NKG7	7.69977243727127e-275
Adipose Omentum	0	4.0862270716754	0.595	0.073	0	Macrophage_SPP1 High	CCL4L2	0
Adipose Omentum	6.62292629794132e-57	4.07653855774941	0.824	0.044	1.29882207628927e-52	Adipocyte_CIDEA High	SEC11C	1.52609161433735e-56
Adipose Omentum	0	4.06236923151845	0.488	0.004	0	Neutrophil	CMTM2	0
Adipose Omentum	0	3.98034800344233	0.434	0.005	0	Neutrophil	S100P	0
Adipose Omentum	0	3.97330544273258	0.617	0.057	0	Macrophage_SPP1 High	CCL3	0
Adipose Omentum	6.07365394234824e-101	3.92656355167545	0.77	0.103	1.19110427463391e-96	Macrophage_C1Q High	RNASE1	1.79663178723183e-100
Adipose Omentum	0	3.91626108475897	0.812	0.167	0	Neutrophil	G0S2	0
Adipose Omentum	0	3.88734532476315	0.488	0.013	0	Neutrophil	SELL	0
Adipose Omentum	0	3.8709325005656	0.948	0.227	0	Neutrophil	SRGN	0
Adipose Omentum	1.58989856736008e-20	3.79729561860657	1	0.243	3.11795008044986e-16	Adipocyte_CIDEA High	SSR4	2.61226478645021e-20
Adipose Omentum	0	3.76235671479442	0.524	0.028	0	Neutrophil	MNDA	0
Adipose Omentum	8.03771670843573e-244	3.74503893595487	0.404	0.012	1.57627662369133e-239	NK Cell	GZMB	3.8991007052953e-243
Adipose Omentum	0	3.70320640547287	0.629	0.053	0	Macrophage_SPP1 High	HLA-DPA1	0
Adipose Omentum	0	3.69051680381299	0.627	0.046	0	Macrophage_SPP1 High	CXCL3	0
Adipose Omentum	0	3.67474103458417	0.742	0.077	0	Macrophage_SPP1 High	HLA-DRB1	0
Adipose Omentum	0	3.66523016778259	0.595	0.056	0	Neutrophil	SAMSN1	0
Adipose Omentum	1.1850728485306e-91	3.65360575814975	0.713	0.094	2.32404636325336e-87	Macrophage_C1Q High	LGMN	3.3466246494117e-91
Adipose Omentum	0	3.60763848473267	0.613	0.055	0	Macrophage_SPP1 High	IL1B	0
Adipose Omentum	0	3.58942131950961	0.373	0.006	0	Neutrophil	IL1R2	0
Adipose Omentum	0	3.51536996586592	0.366	0.005	0	Neutrophil	CXCR2	0
Adipose Omentum	0	3.50647076801494	0.6	0.079	0	Neutrophil	GMFG	0
Adipose Omentum	1.05816297353165e-116	3.48668082354391	0.598	0.048	2.07516340739292e-112	Macrophage_C1Q High	F13A1	3.3642534225806e-116
Adipose Omentum	0	3.47899092593935	0.572	0.036	0	Macrophage_SPP1 High	C1QA	0
Adipose Omentum	3.48656931465188e-143	3.45887725330142	0.438	0.031	6.83751108296381e-139	NK Cell	GZMA	1.23538862745602e-142
Adipose Omentum	0	3.42799508714214	0.455	0.04	0	Neutrophil	ACSL1	0
Adipose Omentum	0	3.41232577243457	0.575	0.047	0	Macrophage_SPP1 High	HLA-DPB1	0
Adipose Omentum	0	3.38216097797567	0.763	0.157	0	Macrophage_SPP1 High	CTSB	0
Adipose Omentum	0	3.37404977005272	0.528	0.029	0	Macrophage_SPP1 High	C1QB	0
Adipose Omentum	2.66919883737915e-146	3.3511983023501	0.479	0.036	5.23456583998426e-142	NK Cell	TRBC2	9.56755663413322e-146
Adipose Omentum	0	3.3324584019502	0.797	0.225	0	Neutrophil	RGS2	0
Adipose Omentum	0	3.3318196822982	0.661	0.098	0	Neutrophil	TYROBP	0
Adipose Omentum	0	3.31964538413753	0.99	0.446	0	Fibroblast_DCN High	LUM	0
Adipose Omentum	1.50844820834529e-28	3.31774666896894	0.706	0.066	2.95821778138595e-24	Adipocyte_CIDEA High	FKBP11	2.73658815299958e-28
Adipose Omentum	0	3.31116723314994	0.533	0.06	0	Neutrophil	C5AR1	0
Adipose Omentum	0	3.30741469291709	0.7	0	0	Endothelial Cell	PLVAP	0
Adipose Omentum	0	3.28916141573361	0.836	0.169	0	Epithelial_KRT High	HP	0
Adipose Omentum	0	3.28667263829171	0.56	0.064	0	Macrophage_SPP1 High	RNASE1	0
Adipose Omentum	0	3.27394380687306	0.266	0.004	0	Neutrophil	MMP9	0
Adipose Omentum	0	3.27328668904069	0.7	0.089	0	Neutrophil	BCL2A1	0
Adipose Omentum	0	3.27050255848013	0.901	0.168	0	Epithelial_KRT High	TM4SF1	0
Adipose Omentum	0	3.26710546445192	0.336	0.008	0	Neutrophil	CLEC4E	0
Adipose Omentum	0	3.24845908792033	0.316	0.004	0	Neutrophil	CXCR1	0
Adipose Omentum	0	3.24224725543282	0.956	0.651	0	Neutrophil	IFITM2	0
Adipose Omentum	0	3.23646667883939	0.633	0.117	0	Neutrophil	PLAUR	0
Adipose Omentum	0	3.22741828109789	0.633	0.137	0	Neutrophil	LITAF	0
Adipose Omentum	0	3.21524721742445	0.324	0.009	0	Neutrophil	CDA	0
Adipose Omentum	0	3.195349457142	0.5	0.001	0	Endothelial Cell	VWF	0
Adipose Omentum	0	3.18255328182851	0.324	0.01	0	Neutrophil	TREM1	0
Adipose Omentum	0	3.17744124459917	0.516	0.025	0	Macrophage_SPP1 High	HLA-DRB5	0
Adipose Omentum	1.12535688937564e-95	3.17337635827233	0.69	0.08	2.20693739575457e-91	Macrophage_C1Q High	C1QA	3.24365270835139e-95
Adipose Omentum	0	3.16817214805806	0.669	0.115	0	Macrophage_SPP1 High	CCL4	0
Adipose Omentum	1.70014274048583e-86	3.1302770527616	0.494	0.044	3.33414992836676e-82	Macrophage_C1Q High	LYVE1	4.67348389432906e-86
Adipose Omentum	0	3.12797960710074	0.576	0.093	0	Neutrophil	LAPTM5	0
Adipose Omentum	6.98501126060039e-74	3.11271048621381	0.575	0.071	1.36983055831634e-69	Macrophage_C1Q High	C1QB	1.79110963376913e-73
Adipose Omentum	0	3.0821381084486	0.367	0.008	0	Macrophage_SPP1 High	HLA-DQA1	0
Adipose Omentum	0	3.07270331077094	0.735	0.247	0	Neutrophil	HLA-C	0
Adipose Omentum	1.43488111615914e-82	3.04888168830619	0.529	0.053	2.8139453568997e-78	Macrophage_C1Q High	CD163	3.86185121550539e-82
Adipose Omentum	0	3.02781818964086	0.363	0.03	0	Neutrophil	HCLS1	0
Adipose Omentum	0	3.02499128317087	0.875	0.245	0	Macrophage_SPP1 High	CXCL8	0
Adipose Omentum	6.91859799775272e-248	3.00328361484983	0.353	0.044	1.35680625333929e-243	Neutrophil	AQP9	3.39206449214363e-247
Adipose Omentum	0	2.97840567762168	0.455	0.033	0	Macrophage_SPP1 High	GPR183	0
Adipose Omentum	0	2.97656602568215	0.729	0.077	0	Macrophage_SPP1 High	AIF1	0
Adipose Omentum	2.61457652990142e-274	2.97254388822673	0.324	0.027	5.12744603278968e-270	Neutrophil	MXD1	1.37117735393541e-273
Adipose Omentum	9.17262043030954e-230	2.97104443318566	0.3	0	1.798842592588e-225	Endothelial Cell	MMRN1	4.28724093686616e-229
Adipose Omentum	3.89471799946771e-93	2.96066192573568	0.471	0.037	7.63793146875612e-89	Macrophage_C1Q High	MS4A4A	1.10826428187746e-92
Adipose Omentum	7.57324880227979e-307	2.95663169271569	0.277	0.009	1.48518982261509e-302	Neutrophil	VNN2	4.2885250807014e-306
Adipose Omentum	2.14762272869373e-67	2.94769434497448	0.353	0.006	4.21170293324127e-63	Adipocyte_CIDEA High	DNAAF1	5.29750944418512e-67
Adipose Omentum	0	2.94572441879514	0.947	0.378	0	Fibroblast_DCN High	APOD	0
Adipose Omentum	0	2.93447612973442	0.593	0.038	0	Macrophage_SPP1 High	MS4A6A	0
Adipose Omentum	2.64282095307537e-285	2.93353126626905	0.338	0.028	5.18283617107611e-281	Neutrophil	SERPINA1	1.42354353890063e-284
Adipose Omentum	3.16978149539941e-91	2.92460474574508	0.402	0.027	6.21625849062779e-87	Macrophage_C1Q High	STAB1	8.93214139426893e-91
Adipose Omentum	1.50293943752174e-292	2.91639689769578	0.462	0.072	2.94741453092389e-288	Neutrophil	LCP1	8.23112702261246e-292
Adipose Omentum	0	2.90558224748314	0.412	0.001	0	Adipocyte_CIDEA High	TNFRSF17	0
Adipose Omentum	0	2.90161036303773	0.559	0.041	0	Macrophage_SPP1 High	CD83	0
Adipose Perivascular	8.76693329326147e-179	3.69362843797312	0.344	0.062	1.71928328814151e-174	Smooth Muscle Cell	MYH11	3.51928069929687e-178
Adipose Perivascular	9.57097397866904e-264	3.64556399480718	0.603	0.148	1.87696370695679e-259	Smooth Muscle Cell	COL25A1	4.88971108199574e-263
Adipose Perivascular	3.02820543747248e-31	3.6059168506885	0.5	0.007	5.93861368342727e-27	Neutrophil	IL1R2	5.65317345178118e-31
Adipose Perivascular	4.89124346701748e-302	3.35852528738497	0.57	0.066	9.59221756316799e-298	NK Cell	BCL11B	2.73952202256709e-301
Adipose Perivascular	0	3.20435119351179	0.745	0.188	0	Smooth Muscle Cell	CACNA1C	0
Adipose Perivascular	8.15027030927172e-253	3.15825271487019	0.705	0.135	1.59834951035128e-248	NK Cell	SKAP1	4.04662959081604e-252
Adipose Perivascular	2.33237266091877e-08	3.07303036021538	0.5	0.031	0.00045740160253278	Neutrophil	DNAH11	3.03901677169399e-08
Adipose Perivascular	0	3.04297816964428	0.951	0.35	0	Epithelial_SLC4A4 High	RBFOX1	0
Adipose Perivascular	0.000138402492153123	2.97493722508866	0.5	0.064	1	Neutrophil	RAB13	0.000156773251926374
Adipose Perivascular	0.00638605694382937	2.95340988564599	0.5	0.118	1	Neutrophil	KCTD2	0.00650163729437751
Adipose Perivascular	0.000318054955048223	2.90936672000799	0.75	0.179	1	Neutrophil	PRKCB	0.000353474385228929
Adipose Perivascular	0.00844576718343679	2.90703242301454	0.5	0.125	1	Neutrophil	USP28	0.00850510321032662
Adipose Perivascular	2.38096091408801e-29	2.88086789319519	0.503	0.234	4.669302448618e-25	Macrophage_C1Q High	LGMN	4.35702488624238e-29
Adipose Perivascular	6.46256495605876e-07	2.85100896618239	0.75	0.09	0.0126737361353268	Neutrophil	EPHA3	8.04877094695918e-07
Adipose Perivascular	0	2.83600329427608	0.997	0.789	0	Adipocyte_PDE3B High	ACACB	0
Adipose Perivascular	0	2.8025897571558	0.99	0.566	0	Adipocyte_PDE3B High	PDE3B	0
Adipose Perivascular	0	2.79577990932229	0.889	0.162	0	Adipocyte_PDE3B High	KCNIP2	0
Adipose Perivascular	1.25739687915128e-17	2.7859538030767	0.5	0.013	2.46588101970358e-13	Neutrophil	FCN1	1.98063405701024e-17
Adipose Perivascular	5.70143853721952e-126	2.74497664776541	0.372	0.098	1.11810911153412e-121	Smooth Muscle Cell	CRISPLD2	1.88600509986746e-125
Adipose Perivascular	3.09799402696657e-165	2.74290217295121	0.565	0.194	6.07547608628414e-161	Smooth Muscle Cell	SYNPO2	1.18842886742775e-164
Adipose Perivascular	0	2.73291806216571	0.648	0.099	0	Smooth Muscle Cell	PDGFRB	0
Adipose Perivascular	0	2.73079907445295	0.931	0.555	0	Endothelial Cell	LDB2	0
Adipose Perivascular	0	2.71858314924554	0.574	0.044	0	Smooth Muscle Cell	NOTCH3	0
Adipose Perivascular	1.98263482769957e-125	2.70463164863544	0.358	0.09	3.88814516060163e-121	Smooth Muscle Cell	ADGRL3	6.54308983567658e-125
Adipose Perivascular	2.48392104019357e-286	2.68649939827425	0.951	0.648	4.87121755192361e-282	Smooth Muscle Cell	PRKG1	1.34134091249067e-285
Adipose Perivascular	2.00227816365632e-08	2.66329024014827	0.5	0.03	0.00039266677067464	Neutrophil	GABRG3	2.61378118754621e-08
Adipose Perivascular	5.91241516402823e-128	2.65362463500653	0.427	0.084	1.15948373781758e-123	NK Cell	CD247	1.97221323633233e-127
Adipose Perivascular	7.01452167418364e-146	2.65076872781901	0.618	0.17	1.37561784552415e-141	NK Cell	PTPRC	2.51070496677258e-145
Adipose Perivascular	0.00891309271784016	2.64025630540315	0.75	0.323	1	Neutrophil	EPB41L3	0.00895579063092525
Adipose Perivascular	0	2.64001384864841	0.69	0.241	0	Endothelial Cell	VWF	0
Adipose Perivascular	0.000800326888945734	2.62891810769061	0.5	0.08	1	Neutrophil	ADAM22	0.000869486276425875
Adipose Perivascular	0	2.60594458423304	0.645	0.218	0	Endothelial Cell	PIK3R3	0
Adipose Perivascular	0	2.57108344458884	0.96	0.349	0	Adipocyte_PDE3B High	AQP7	0
Adipose Perivascular	2.75145861320131e-175	2.53499271896154	0.444	0.067	5.3958854863491e-171	NK Cell	THEMIS	1.09196072244253e-174
Adipose Perivascular	1.07313620003654e-21	2.53439438741824	0.25	0.003	2.10452740189166e-17	Neutrophil	NHLH1	1.79153021432829e-21
Adipose Perivascular	2.23800064981562e-139	2.52847602138949	0.734	0.413	4.38894307435341e-135	Smooth Muscle Cell	RGS6	7.81641650740042e-139
Adipose Perivascular	7.16195395512376e-181	2.52463946899621	0.559	0.171	1.40453079013932e-176	Smooth Muscle Cell	MYO1B	2.89491831780726e-180
Adipose Perivascular	9.01199479469886e-37	2.52226016316414	0.549	0.233	1.76734229918839e-32	Macrophage_C1Q High	F13A1	1.77512778011775e-36
Adipose Perivascular	0.00159623875702162	2.5039555062434	0.5	0.088	1	Neutrophil	ITGAL	0.00170129671612716
Adipose Perivascular	0	2.50391819386161	0.91	0.287	0	Adipocyte_PDE3B High	SLC19A3	0
Adipose Perivascular	4.01569336225961e-06	2.50248373390854	0.25	0.011	0.0787517625272731	Neutrophil	PTGES	4.86083447853561e-06
Adipose Perivascular	2.99545705350787e-05	2.49991673380711	0.25	0.013	0.587439082763429	Neutrophil	BORCS6	3.49989112722339e-05
Adipose Perivascular	0.00120418533689377	2.49454638850937	0.5	0.083	1	Neutrophil	SFRP2	0.00129361421801833
Adipose Perivascular	0	2.49186216394872	0.924	0.276	0	Epithelial_SLC4A4 High	KCNT2	0
Adipose Perivascular	2.11226938829374e-05	2.49140673927795	0.25	0.013	0.414237149738286	Neutrophil	SLITRK4	2.48428963790542e-05
Adipose Perivascular	1.08379993839843e-07	2.49117748307303	0.25	0.008	0.00212544005919317	Neutrophil	PADI4	1.38427857848544e-07
Adipose Perivascular	0.00013542584674693	2.49116745897598	0.25	0.016	1	Neutrophil	NUAK2	0.000153471069514388
Adipose Perivascular	5.19589682400275e-305	2.47676603404905	0.424	0.055	1.01896732615518e-300	Smooth Muscle Cell	LMOD1	2.9305071616501e-304
Adipose Perivascular	5.47127251213591e-05	2.47302177578089	0.25	0.014	1	Neutrophil	SPOCK3	6.31829853070042e-05
Adipose Perivascular	0.000256353385257984	2.47291334502477	0.25	0.017	1	Neutrophil	ZNF215	0.000286367918049874
Adipose Perivascular	0.000211544249638422	2.47257459221361	0.25	0.017	1	Neutrophil	SLC11A1	0.000237367283699605
Adipose Perivascular	1.27449792869017e-152	2.46360057061325	0.461	0.083	2.49941788795429e-148	NK Cell	CARD11	4.67624480789994e-152
Adipose Perivascular	0.00226917204416583	2.46222900635527	0.25	0.024	1	Neutrophil	NME9	0.00239342317043021
Adipose Perivascular	0.000270230592538329	2.46141773750783	0.25	0.017	1	Neutrophil	ADGRE3	0.000301458486539551
Adipose Perivascular	0.00467644208385519	2.46000177400832	0.75	0.293	1	Neutrophil	RPL6	0.00481485826014465
Adipose Perivascular	0	2.4561460432155	0.673	0.304	0	Endothelial Cell	STOX2	0
Adipose Perivascular	0.00827245919753812	2.4525661839689	0.25	0.03	1	Neutrophil	ATP6V0E2	0.00833744231323362
Adipose Perivascular	0	2.44809023595418	0.902	0.233	0	Epithelial_SLC4A4 High	EZR	0
Adipose Perivascular	1.24621299571878e-21	2.43915596944777	0.665	0.592	2.4439483059041e-17	Macrophage_C1Q High	RBPJ	2.07856660319969e-21
Adipose Perivascular	3.63323430206421e-90	2.42898770503252	0.618	0.259	7.12513578977813e-86	NK Cell	ARHGAP15	1.01835873540464e-89
Adipose Perivascular	6.95007328493834e-74	2.42089877839461	0.449	0.148	1.36297887190926e-69	NK Cell	ADGRE5	1.78219423466744e-73
Adipose Perivascular	0.0025094836707637	2.41478855472642	0.25	0.024	1	Neutrophil	MELK	0.00263842611517706
Adipose Perivascular	0	2.40974490524155	0.917	0.202	0	Adipocyte_PDE3B High	PLIN5	0
Adipose Perivascular	8.88681105119259e-31	2.40917313727858	0.511	0.133	1.74279251524938e-26	Macrophage_SPP1 High	CD83	1.6510068476511e-30
Adipose Perivascular	0.00352763545162483	2.40226130805361	0.25	0.026	1	Neutrophil	ITGAX	0.00366744037376103
Adipose Perivascular	0	2.39997040204702	0.832	0.155	0	Adipocyte_PDE3B High	PC	0
Adipose Perivascular	1.5257858146981e-30	2.39882727722429	0.352	0.064	2.99221856120444e-26	Macrophage_SPP1 High	WDFY4	2.82751751989438e-30
Adipose Perivascular	7.98484957843891e-141	2.39758484890309	0.387	0.095	1.56590885082766e-136	Smooth Muscle Cell	NCKAP5	2.80393216296837e-140
Adipose Perivascular	0	2.39582896398199	0.578	0.164	0	Endothelial Cell	ANO2	0
Adipose Perivascular	5.361881857866e-60	2.3931066877364	0.424	0.154	1.0515186511461e-55	NK Cell	AOAH	1.26145108704252e-59
Adipose Perivascular	3.95973402456864e-175	2.37817446741734	0.394	0.081	7.76543439558155e-171	Smooth Muscle Cell	RCAN2	1.57074551680466e-174
Adipose Perivascular	3.34887622451842e-27	2.35942982211479	0.625	0.225	6.56748116390307e-23	Macrophage_SPP1 High	SRGN	5.98393967789999e-27
Adipose Perivascular	0.00475515521208611	2.35746827354228	0.5	0.109	1	Neutrophil	ZNF789	0.00489319222761516
Adipose Perivascular	0	2.3572831828539	0.674	0.114	0	Adipocyte_PDE3B High	GPAT3	0
Adipose Perivascular	6.02588501855692e-44	2.35467212464906	0.42	0.066	1.1817363109892e-39	Macrophage_SPP1 High	CSF2RA	1.2627705893345e-43
Adipose Perivascular	7.09178235868207e-07	2.34596721890818	0.284	0.133	0.0139076943836114	Macrophage_SPP1 High	ALCAM	8.8206208433451e-07
Adipose Perivascular	0	2.33963307976268	0.67	0.163	0	Endothelial Cell	SHANK3	0
Adipose Perivascular	1.06803729590915e-33	2.33107115967589	0.491	0.193	2.09452794100743e-29	Macrophage_C1Q High	MRC1	2.04379244228158e-33
Adipose Perivascular	2.78111252389831e-13	2.32984341237041	0.25	0.005	5.45403977061697e-09	Neutrophil	CMTM2	4.06505566588203e-13
Adipose Perivascular	7.47548029012756e-16	2.32381239174462	0.25	0.004	1.46601643969692e-11	Neutrophil	DDIT4L	1.14440648257736e-15
Adipose Perivascular	4.1913195019948e-13	2.32174330677855	0.25	0.005	8.21959667536201e-09	Neutrophil	ERICH6B	6.10486185647448e-13
Adipose Perivascular	4.06340394260377e-15	2.32166173591764	0.25	0.004	7.96874147184025e-11	Neutrophil	IZUMO2	6.1436396994172e-15
Adipose Perivascular	5.21110528982392e-09	2.31482706268499	0.25	0.007	0.000102194985838737	Neutrophil	KHK	6.91338781595913e-09
Adipose Perivascular	6.03901404968862e-07	2.31242761904418	0.25	0.009	0.0118431104528443	Neutrophil	CAVIN4	7.52892389058298e-07
Adipose Perivascular	0	2.31045061238855	0.889	0.212	0	Adipocyte_PDE3B High	LRP1B	0
Adipose Perivascular	1.34398758245428e-19	2.3088812402382	0.545	0.23	2.6356940479511e-15	Macrophage_SPP1 High	CTSB	2.17947474521298e-19
Adipose Perivascular	6.23897907526755e-05	2.29889530720716	0.25	0.014	1	Neutrophil	TCF19	7.18575181445537e-05
Adipose Perivascular	0	2.29479465606298	0.807	0.226	0	Adipocyte_PDE3B High	CLSTN2	0
Adipose Perivascular	0	2.29448584650529	0.805	0.113	0	Adipocyte_PDE3B High	SGK2	0
Adipose Perivascular	1.03641457342749e-38	2.29259902040485	0.489	0.1	2.03251261994866e-34	Macrophage_SPP1 High	PIK3R5	2.07744628180166e-38
Adipose Perivascular	8.07941388834117e-07	2.2916528694631	0.25	0.01	0.0158445385764259	Neutrophil	OPRD1	1.00301622584607e-06
Adipose Perivascular	2.81953515359388e-06	2.28638915413313	0.25	0.011	0.0552939038971295	Neutrophil	ENPP6	3.43269791350018e-06
Adipose Perivascular	6.72079386377599e-08	2.2848620376732	0.25	0.008	0.00131801488462511	Neutrophil	SAA2	8.63905965645845e-08
Adipose Perivascular	0.00799144930104446	2.28465216722013	0.75	0.336	1	Neutrophil	PHF20L1	0.00806527981293704
Adipose Perivascular	6.55430414361661e-05	2.28314293037111	0.25	0.014	1	Neutrophil	RSPH9	7.54109970053371e-05
Adipose Perivascular	2.78138336027943e-96	2.27225886632083	0.348	0.07	5.454570907844e-92	NK Cell	TOX	8.0417475318826e-96
Adipose Perivascular	0.000476271518465911	2.2676744931527	0.25	0.019	1	Neutrophil	PSMB10	0.00052422687634617
Adipose Perivascular	1.05297486217123e-89	2.26632666273603	0.421	0.111	2.06498900220401e-85	NK Cell	IKZF1	2.94423976396043e-89
Adipose Perivascular	0.00167919947924629	2.26513611091289	0.25	0.022	1	Neutrophil	NLRP12	0.00178697410041239
Adipose Perivascular	8.80314180827763e-143	2.26362956475233	0.438	0.079	1.72638414002133e-138	NK Cell	ITGAL	3.11441911407186e-142
Adipose Subcutaneous	1.90649957550717e-60	10.4977508785738	0.5	0.005	3.73883631752711e-56	Adipocyte_CIDEA High	IGLC2	4.49832107866356e-60
Adipose Subcutaneous	2.67302101878736e-28	9.9010613695743	0.5	0.012	5.2420615199439e-24	Adipocyte_CIDEA High	IGKC	4.83603395332211e-28
Adipose Subcutaneous	6.04876935877386e-77	9.59929646144677	0.5	0.004	1.18622415894914e-72	Adipocyte_CIDEA High	IGLC3	1.57820277199534e-76
Adipose Subcutaneous	1.22922427976704e-161	7.4635570239855	0.833	0.005	2.41063173505115e-157	Adipocyte_CIDEA High	JCHAIN	4.65732009114981e-161
Adipose Subcutaneous	0	7.44644243710945	0.833	0.001	0	Adipocyte_CIDEA High	IGHG1	0
Adipose Subcutaneous	3.1431282963287e-266	6.84379505941115	0.765	0.012	6.16398890193022e-262	Neutrophil	S100A8	1.61598668130568e-265
Adipose Subcutaneous	1.75406403548818e-124	6.82157785011388	0.941	0.05	3.43989497999588e-120	Neutrophil	S100A9	5.7663327026876e-124
Adipose Subcutaneous	1.10991639238524e-146	6.76653091174136	0.5	0.002	2.17665703710669e-142	Adipocyte_CIDEA High	IGHA1	3.9840801414294e-146
Adipose Subcutaneous	0	6.0438116643059	0.667	0.001	0	Adipocyte_CIDEA High	IGHG3	0
Adipose Subcutaneous	0	5.18270650297836	0.948	0.061	0	Fibroblast_DCN High	DCN	0
Adipose Subcutaneous	0	4.88105865305071	0.747	0.021	0	Endothelial Cell	RBP7	0
Adipose Subcutaneous	0	4.78098805848824	0.409	0.009	0	NK Cell	NKG7	0
Adipose Subcutaneous	1.31966185817904e-195	4.54001347186524	0.824	0.021	2.58798887007492e-191	Neutrophil	FCN1	5.58409388697106e-195
Adipose Subcutaneous	0	4.51478464070439	0.647	0.001	0	Neutrophil	S100A12	0
Adipose Subcutaneous	0	4.48649990595004	0.454	0.028	0	Fibroblast_DCN High	CXCL14	0
Adipose Subcutaneous	0	4.46442333365609	0.667	0	0	Adipocyte_CIDEA High	IGHG2	0
Adipose Subcutaneous	1.22130084400096e-224	4.39804623402348	0.273	0.007	2.39509308517028e-220	NK Cell	GNLY	5.62631143876292e-224
Adipose Subcutaneous	0	4.3823267124223	0.57	0.024	0	Fibroblast_DCN High	IGFBP6	0
Adipose Subcutaneous	0	4.3450995736109	1	0.002	0	Adipocyte_CIDEA High	MZB1	0
Adipose Subcutaneous	0	4.31348817695085	0.584	0.053	0	Fibroblast_DCN High	APOD	0
Adipose Subcutaneous	0	4.27053680638755	0.364	0.014	0	Fibroblast_DCN High	PLA2G2A	0
Adipose Subcutaneous	0	4.26396796546727	0.502	0.024	0	Fibroblast_DCN High	COL1A1	0
Adipose Subcutaneous	0	4.12475446614652	0.411	0.014	0	NK Cell	CCL5	0
Adipose Subcutaneous	0	4.10710908156835	0.647	0.031	0	Fibroblast_DCN High	LUM	0
Adipose Subcutaneous	0	4.0995163442464	0.803	0.081	0	Fibroblast_DCN High	MGP	0
Adipose Subcutaneous	0	4.06422256221351	0.633	0.026	0	Fibroblast_DCN High	CCDC80	0
Adipose Subcutaneous	0	4.04472827606313	0.798	0.087	0	Macrophage_SPP1 High	HLA-DRA	0
Adipose Subcutaneous	0	4.03210147676567	0.532	0.052	0	Fibroblast_DCN High	CFD	0
Adipose Subcutaneous	0	3.94689013992597	0.578	0.036	0	Fibroblast_DCN High	COL1A2	0
Adipose Subcutaneous	1.25912898337498e-42	3.93611959035454	0.912	0.154	2.46927784929667e-38	Neutrophil	LYZ	2.61027366232741e-42
Adipose Subcutaneous	0	3.93288259700372	0.37	0.013	0	Macrophage_SPP1 High	SPP1	0
Adipose Subcutaneous	3.44492538078783e-61	3.92057108900466	0.552	0.028	6.75584316426301e-57	Smooth Muscle Cell	RGS5	8.16811314916399e-61
Adipose Subcutaneous	0	3.87287596751265	0.393	0.013	0	Fibroblast_DCN High	MFAP5	0
Adipose Subcutaneous	0	3.77075563330478	0.604	0.068	0	Macrophage_SPP1 High	HLA-DPB1	0
Adipose Subcutaneous	6.42344568396618e-15	3.75601976112993	0.345	0.046	1.25970193308261e-10	Smooth Muscle Cell	TAGLN	9.67828773820043e-15
Adipose Subcutaneous	0	3.7556679476687	0.63	0.025	0	Endothelial Cell	SPARCL1	0
Adipose Subcutaneous	0	3.72574348597172	0.46	0.035	0	Fibroblast_DCN High	COL3A1	0
Adipose Subcutaneous	3.55581837572952e-64	3.64581626513225	0.483	0.02	6.97331541664316e-60	Smooth Muscle Cell	NDUFA4L2	8.59388945007426e-64
Adipose Subcutaneous	2.52860922127814e-264	3.63246465752263	0.319	0.008	4.95885554384856e-260	NK Cell	KLRB1	1.2937598258746e-263
Adipose Subcutaneous	0	3.6021067402642	0.692	0.064	0	Endothelial Cell	GNG11	0
Adipose Subcutaneous	0	3.56337579249497	0.593	0.06	0	Macrophage_SPP1 High	HLA-DPA1	0
Adipose Subcutaneous	0	3.55936344081879	0.406	0.006	0	Endothelial Cell	TM4SF1	0
Adipose Subcutaneous	0	3.52516468138814	0.466	0.039	0	Fibroblast_DCN High	IGFBP5	0
Adipose Subcutaneous	4.35527229230003e-149	3.50026949244491	0.448	0.006	8.54112449242959e-145	Smooth Muscle Cell	NOTCH3	1.57734321073808e-148
Adipose Subcutaneous	0	3.47728446568123	0.546	0.035	0	Fibroblast_DCN High	SERPINF1	0
Adipose Subcutaneous	0	3.45723760185733	0.407	0.01	0	Fibroblast_DCN High	WISP2	0
Adipose Subcutaneous	9.90812011774287e-21	3.43148542105331	0.588	0.113	1.94308143629055e-16	Neutrophil	G0S2	1.63271132704043e-20
Adipose Subcutaneous	0	3.43073840260881	0.394	0.016	0	Fibroblast_DCN High	FSTL1	0
Adipose Subcutaneous	3.01937295436642e-55	3.41011557763518	0.559	0.038	5.92129230080799e-51	Neutrophil	CSTA	6.8785019824578e-55
Adipose Subcutaneous	0	3.40548314741066	0.771	0.085	0	Endothelial Cell	IFI27	0
Adipose Subcutaneous	4.0414394687306e-188	3.38045448507113	0.667	0.002	7.92566694212758e-184	Adipocyte_CIDEA High	DERL3	1.67146188836466e-187
Adipose Subcutaneous	4.99071755619997e-266	3.38023938119978	0.29	0.007	9.78729619946376e-262	Fibroblast_DCN High	FBN1	2.56460112863949e-265
Adipose Subcutaneous	1.1053125125186e-47	3.36640874020729	0.379	0.017	2.16762836830022e-43	Smooth Muscle Cell	COL18A1	2.38492784901785e-47
Adipose Subcutaneous	0	3.3163720920909	0.647	0.066	0	Macrophage_SPP1 High	HLA-DRB1	0
Adipose Subcutaneous	0	3.29938104270641	0.448	0.023	0	Macrophage_SPP1 High	IL1B	0
Adipose Subcutaneous	4.02652981731433e-23	3.27886650274139	0.621	0.1	7.89642762473512e-19	Smooth Muscle Cell	MYL9	6.84769062923747e-23
Adipose Subcutaneous	1.13783501505124e-37	3.27162265243246	0.655	0.065	2.23140824801699e-33	Smooth Muscle Cell	SPARCL1	2.25999634669412e-37
Adipose Subcutaneous	0	3.23705383897479	0.739	0.148	0	Fibroblast_DCN High	GSN	0
Adipose Subcutaneous	0	3.18547255239903	0.869	0.195	0	Macrophage_SPP1 High	CD74	0
Adipose Subcutaneous	3.83791193899841e-25	3.17086457839627	0.324	0.027	7.52652910356978e-21	Neutrophil	CCL20	6.6931206823167e-25
Adipose Subcutaneous	0	3.15590141615488	0.416	0.02	0	Fibroblast_DCN High	C1S	0
Adipose Subcutaneous	2.05830739172898e-208	3.14478073852705	0.266	0.01	4.0365466259197e-204	NK Cell	CST7	9.04784441204295e-208
Adipose Subcutaneous	1.12502869102738e-292	3.12735442367096	0.351	0.011	2.2062937659738e-288	Endothelial Cell	APOLD1	6.16298424022769e-292
Adipose Subcutaneous	3.67046984088508e-275	3.12160987097145	0.328	0.016	7.19815840495973e-271	Fibroblast_DCN High	CLU	1.92932977163093e-274
Adipose Subcutaneous	0	3.1180710893646	0.577	0.036	0	Macrophage_SPP1 High	LYZ	0
Adipose Subcutaneous	1.79102244066624e-34	3.10671617335033	0.706	0.101	3.51237410839056e-30	Neutrophil	LST1	3.45395605971445e-34
Adipose Subcutaneous	6.63872401402183e-301	3.10060950905159	0.657	0.183	1.30192016638982e-296	Macrophage_SPP1 High	CSTB	3.70796230257782e-300
Adipose Subcutaneous	5.31556399840589e-17	3.09556162723912	0.345	0.04	1.04243525572738e-12	Smooth Muscle Cell	IGFBP7	8.29126372362043e-17
Adipose Subcutaneous	0	3.08987460471927	0.595	0.066	0	Fibroblast_DCN High	S100A13	0
Adipose Subcutaneous	0	3.07574690232431	0.616	0.062	0	Macrophage_SPP1 High	CXCL8	0
Adipose Subcutaneous	2.56528820589371e-24	3.07108955513768	0.276	0.018	5.03078670057816e-20	Smooth Muscle Cell	POSTN	4.42874301868019e-24
Adipose Subcutaneous	0	3.06493294873505	0.354	0.012	0	Macrophage_SPP1 High	HLA-DQA1	0
Adipose Subcutaneous	0	3.05382847542782	0.589	0.058	0	Macrophage_SPP1 High	CXCL3	0
Adipose Subcutaneous	1.03365260929911e-30	3.03906145405253	0.735	0.115	2.02709613209648e-26	Neutrophil	IL1B	1.91903327124396e-30
Adipose Subcutaneous	0	3.03614676426073	0.377	0.016	0	Fibroblast_DCN High	C1R	0
Adipose Subcutaneous	0	3.03563690189008	0.347	0.01	0	Fibroblast_DCN High	MFAP4	0
Adipose Subcutaneous	0	3.02254705092303	0.589	0.075	0	Macrophage_SPP1 High	CTSB	0
Adipose Subcutaneous	0	3.01854310973456	0.365	0.007	0	Endothelial Cell	VWF	0
Adipose Subcutaneous	2.73987930984392e-307	2.97060128480065	0.368	0.019	5.37317731453491e-303	Fibroblast_DCN High	MMP2	1.55294099386227e-306
Adipose Subcutaneous	1.57395897820998e-300	2.95083249952734	0.401	0.034	3.0866909521676e-296	Fibroblast_DCN High	COL6A2	8.78347336464075e-300
Adipose Subcutaneous	5.407616374416e-06	2.915631304728	0.833	0.224	0.106048764718672	Adipocyte_CIDEA High	SSR4	6.51404973277347e-06
Adipose Subcutaneous	1.09921659999865e-18	2.91146592712354	0.793	0.219	2.15567367425735e-14	Smooth Muscle Cell	ADIRF	1.75921347821426e-18
Adipose Subcutaneous	4.65388158813349e-27	2.8893002745305	0.529	0.069	9.12672718248858e-23	Neutrophil	BCL2A1	8.30271032611842e-27
Adipose Subcutaneous	2.24823266647112e-78	2.88078343104315	0.379	0.01	4.40900908221651e-74	Smooth Muscle Cell	COX4I2	5.91375905556033e-78
Adipose Subcutaneous	0	2.87251481401144	0.463	0.033	0	Macrophage_SPP1 High	HLA-DRB5	0
Adipose Subcutaneous	5.76019403904792e-299	2.85773408868591	0.298	0.004	1.12963165299769e-294	Endothelial Cell	BTNL9	3.2029805622756e-298
Adipose Subcutaneous	0	2.84607992596086	0.42	0.032	0	Fibroblast_DCN High	SERPING1	0
Adipose Subcutaneous	8.78114028807351e-290	2.84533778722718	0.986	0.249	1.7220694218941e-285	Endothelial Cell	FABP4	4.7802345557209e-289
Adipose Subcutaneous	7.83346076711041e-22	2.82660853369953	0.647	0.126	1.53621999103802e-17	Neutrophil	PLAUR	1.31012077318709e-21
Adipose Subcutaneous	7.84643084238869e-279	2.81916313404312	0.364	0.026	1.53876355250085e-274	Macrophage_SPP1 High	HLA-DQB1	4.16216784728278e-278
Adipose Subcutaneous	0	2.80903675745795	0.978	0.804	0	Macrophage_SPP1 High	FTL	0
Adipose Subcutaneous	0	2.80680570842984	0.398	0.008	0	Macrophage_SPP1 High	TREM2	0
Adipose Subcutaneous	1.07505962174814e-301	2.80283515793115	0.448	0.053	2.10829942421028e-297	Fibroblast_DCN High	COL6A1	6.01670869558223e-301
Adipose Subcutaneous	6.03158749029491e-247	2.793773914227	0.251	0.004	1.18285462272174e-242	Endothelial Cell	CLDN5	2.94987862414179e-246
Adipose Subcutaneous	9.08495384646519e-241	2.78392299752871	0.293	0.015	1.78165029883029e-236	Fibroblast_DCN High	ADH1B	4.3715579819108e-240
Adipose Subcutaneous	1.80262911292158e-256	2.7763436210841	0.318	0.018	3.53513595335051e-252	Fibroblast_DCN High	C3	9.03516294357725e-256
Adipose Subcutaneous	6.21015674038096e-271	2.77619663329362	0.471	0.079	1.21787383835611e-266	Fibroblast_DCN High	GPX3	3.23035535498947e-270
Adipose Subcutaneous	6.67291864253043e-240	2.7538439949998	0.41	0.055	1.30862607498664e-235	Macrophage_SPP1 High	APOC1	3.20362248951063e-239
Adipose Subcutaneous	9.85018506576916e-260	2.75259277407616	0.325	0.02	1.93171979324799e-255	Fibroblast_DCN High	PLAC9	4.97871035501702e-259
Adipose Subcutaneous	9.06009697460293e-14	2.75013229742558	0.586	0.139	1.77677561768938e-09	Smooth Muscle Cell	MT1M	1.33656548388242e-13
Adipose Visceral	1.76214038468233e-24	10.0231393355277	0.333	0.006	3.45573350840053e-20	Adipocyte_CIDEA High	IGLC2	3.04823912390712e-24
Adipose Visceral	5.15958744209272e-13	9.68245972557124	0.333	0.012	1.0118466932688e-08	Adipocyte_CIDEA High	IGKC	7.50212926016621e-13
Adipose Visceral	2.44933845302086e-26	6.49750571787371	0.333	0.006	4.8033976402192e-22	Adipocyte_CIDEA High	IGHG2	4.33291413182778e-26
Adipose Visceral	6.59921974064888e-61	6.35187086928237	0.333	0.002	1.29417298333865e-56	Adipocyte_CIDEA High	IGLC3	1.56190016037009e-60
Adipose Visceral	3.04305009571512e-16	6.14253114291407	0.667	0.039	5.96772554270692e-12	Adipocyte_CIDEA High	IGHG1	4.68918312365623e-16
Adipose Visceral	2.49636163322052e-30	5.94734959977343	0.5	0.011	4.89561479890876e-26	Adipocyte_CIDEA High	IGHG3	4.61581342435747e-30
Adipose Visceral	2.75230869705505e-09	5.57781225738543	0.5	0.04	5.39755258579465e-05	Adipocyte_CIDEA High	JCHAIN	3.67831826988592e-09
Adipose Visceral	2.29776494167072e-195	5.42396585546207	0.364	0.022	4.50614682711046e-191	Endothelial Cell	CCL21	9.7151069312467e-195
Adipose Visceral	0	4.48494039373937	0.832	0.072	0	Macrophage_SPP1 High	HLA-DRA	0
Adipose Visceral	0	4.41583998356938	0.368	0.006	0	Endothelial Cell	TFF3	0
Adipose Visceral	2.44884155548491e-198	4.35994020166925	0.829	0.023	4.80242317446145e-194	Neutrophil	S100A9	1.04471932588645e-197
Adipose Visceral	0	4.25452988224631	0.727	0.045	0	Macrophage_SPP1 High	HLA-DPB1	0
Adipose Visceral	0	4.22896863930384	0.687	0.074	0	Fibroblast_DCN High	LUM	0
Adipose Visceral	0	4.15926552785718	0.632	0.062	0	Epithelial_KRT High	ITLN1	0
Adipose Visceral	0	4.02134935230079	0.422	0.015	0	Fibroblast_DCN High	MFAP5	0
Adipose Visceral	0	3.97634343141521	0.707	0.042	0	Macrophage_SPP1 High	HLA-DPA1	0
Adipose Visceral	0	3.91288230123018	0.737	0.063	0	Macrophage_SPP1 High	HLA-DRB1	0
Adipose Visceral	0	3.90329814247933	0.912	0.354	0	Fibroblast_DCN High	DCN	0
Adipose Visceral	3.01200857178408e-197	3.89481414884543	0.686	0.015	5.90685001012577e-193	Neutrophil	S100A8	1.28063180340548e-196
Adipose Visceral	0	3.88854938166693	0.88	0.194	0	Macrophage_SPP1 High	CD74	0
Adipose Visceral	6.78124448719762e-234	3.72198013839586	0.771	0.016	1.32986985638432e-229	Neutrophil	FCN1	3.20467536574396e-233
Adipose Visceral	2.68100722307596e-199	3.68211824821598	0.817	0.071	5.25772326517427e-195	Smooth Muscle Cell	ACTA2	1.14714866398833e-198
Adipose Visceral	0	3.67849735606899	0.685	0.051	0	Macrophage_SPP1 High	TYROBP	0
Adipose Visceral	1.38625557357774e-81	3.66381723658625	0.886	0.069	2.71858580534331e-77	Neutrophil	LYZ	3.71066173618045e-81
Adipose Visceral	0	3.65961523935693	0.532	0.089	0	Fibroblast_DCN High	APOD	0
Adipose Visceral	0	3.57965813173432	0.474	0.055	0	Fibroblast_DCN High	MFAP4	0
Adipose Visceral	0	3.5669616571164	0.571	0.009	0	Endothelial Cell	CLDN5	0
Adipose Visceral	1.9077127436299e-49	3.54431060571651	0.333	0.003	3.74121546153259e-45	Adipocyte_CIDEA High	MZB1	4.1714891418501e-49
Adipose Visceral	0	3.53641064301591	0.782	0.106	0	Epithelial_KRT High	KRT18	0
Adipose Visceral	0	3.48276518938628	0.536	0.008	0	Macrophage_SPP1 High	HLA-DQA1	0
Adipose Visceral	0	3.44949368847918	0.596	0.027	0	Macrophage_SPP1 High	LYZ	0
Adipose Visceral	0	3.44814471156118	0.463	0.023	0	Macrophage_SPP1 High	IL1B	0
Adipose Visceral	1.72623095300934e-172	3.42796110979494	0.279	0.034	3.38531152194661e-168	Macrophage_SPP1 High	APOC1	6.78727465928361e-172
Adipose Visceral	0	3.4072834363855	0.665	0.023	0	NK Cell	CD69	0
Adipose Visceral	1.92133316858999e-64	3.39246965955785	0.514	0.028	3.76792647692183e-60	Neutrophil	CCL20	4.65187010857417e-64
Adipose Visceral	1.78074983140749e-75	3.36447098119857	0.771	0.055	3.49222849437322e-71	Neutrophil	IL1B	4.60773013357887e-75
Adipose Visceral	0	3.3539416767151	0.436	0.041	0	Fibroblast_DCN High	DPT	0
Adipose Visceral	0	3.34101949652983	0.573	0.205	0	Fibroblast_DCN High	CFD	0
Adipose Visceral	4.95173160640789e-170	3.29314960771993	0.684	0.103	9.71084085332651e-166	Endothelial Cell	FABP4	1.93077785005412e-169
Adipose Visceral	8.0716983452424e-78	3.28165797065047	0.629	0.035	1.58294076248549e-73	Neutrophil	BCL2A1	2.11666126294089e-77
Adipose Visceral	0	3.26261631427173	0.577	0.084	0	Macrophage_SPP1 High	CXCL8	0
Adipose Visceral	0	3.26252460029199	0.505	0.046	0	Macrophage_SPP1 High	CCL3	0
Adipose Visceral	1.947762125092e-99	3.25717202343864	0.954	0.216	3.81975630351791e-95	Smooth Muscle Cell	TAGLN	5.71880464516604e-99
Adipose Visceral	0	3.23930289265092	0.573	0.028	0	NK Cell	CCL5	0
Adipose Visceral	0	3.22095537091576	0.518	0.032	0	Macrophage_SPP1 High	HLA-DQB1	0
Adipose Visceral	0	3.19673326006011	0.55	0.027	0	NK Cell	CD7	0
Adipose Visceral	8.04822138650721e-40	3.1951983950725	0.8	0.12	1.57833669610793e-35	Neutrophil	CXCL8	1.62918120787374e-39
Adipose Visceral	2.62240563884753e-242	3.18847819743114	0.275	0.035	5.14279969834389e-238	Fibroblast_DCN High	CXCL14	1.26713885521234e-241
Adipose Visceral	2.25862938124458e-191	3.1667226081125	0.457	0.036	4.42939807955874e-187	Macrophage_C1Q High	C1QA	9.4356113922071e-191
Adipose Visceral	4.76312735032259e-91	3.15826434468937	0.629	0.029	9.34096904671764e-87	Neutrophil	EREG	1.34094323796233e-90
Adipose Visceral	2.36296085317766e-32	3.0928171833316	0.771	0.142	4.63400252916671e-28	Neutrophil	CXCL3	4.46158076680069e-32
Adipose Visceral	0	3.08290804321826	0.483	0.02	0	NK Cell	KLRB1	0
Adipose Visceral	0	3.07711933619385	0.477	0.018	0	Macrophage_SPP1 High	HLA-DRB5	0
Adipose Visceral	0	3.07008988421271	0.363	0.003	0	NK Cell	XCL1	0
Adipose Visceral	0	3.0549361095037	0.513	0.013	0	NK Cell	CST7	0
Adipose Visceral	0	3.04777820303628	0.552	0.032	0	Macrophage_SPP1 High	FCER1G	0
Adipose Visceral	1.01343192468159e-122	3.0399556161483	0.398	0.047	1.98744134749306e-118	Endothelial Cell	RBP7	3.30682006282208e-122
Adipose Visceral	0	3.03187069236001	0.532	0.002	0	Smooth Muscle Cell	MYH11	0
Adipose Visceral	3.85866208324306e-89	3.01797209131528	0.343	0.099	7.56722221144796e-85	Macrophage_SPP1 High	FABP4	1.07567233821067e-88
Adipose Visceral	0	2.99094308443907	0.394	0.065	0	Fibroblast_DCN High	SERPINF1	0
Adipose Visceral	0	2.96987948571615	0.418	0.057	0	Fibroblast_DCN High	GPX3	0
Adipose Visceral	0	2.96359666703383	0.503	0.01	0	NK Cell	TRBC2	0
Adipose Visceral	0	2.95553358579297	0.514	0.001	0	Neutrophil	S100A12	0
Adipose Visceral	2.98908872781343e-71	2.93710392409045	0.686	0.045	5.86190190411492e-67	Neutrophil	LST1	7.54693088278611e-71
Adipose Visceral	8.32420203152613e-161	2.92154793410789	0.393	0.031	1.63245926040259e-156	Macrophage_C1Q High	C1QB	3.14452780166142e-160
Adipose Visceral	8.98148717183508e-51	2.89392883193241	0.714	0.07	1.76135944926858e-46	Neutrophil	FCER1G	1.98291955988039e-50
Adipose Visceral	6.3068373436363e-104	2.89257976605422	0.962	0.851	1.23683387146051e-99	Macrophage_SPP1 High	FTL	1.89243746398025e-103
Adipose Visceral	2.05701739102356e-218	2.88222937475103	0.279	0.046	4.0340168055363e-214	Fibroblast_DCN High	FBN1	9.30982489551251e-218
Adipose Visceral	0	2.8796770169968	0.319	0.003	0	NK Cell	XCL2	0
Adipose Visceral	1.87278639654645e-17	2.87871578888382	0.333	0.009	3.67272140226724e-13	Adipocyte_CIDEA High	CD27	2.94208081640057e-17
Adipose Visceral	0	2.86855400254055	0.751	0.313	0	Fibroblast_DCN High	S100A4	0
Adipose Visceral	7.64241346781831e-29	2.85415290165673	0.629	0.095	1.49875370517385e-24	Neutrophil	G0S2	1.39089932774632e-28
Adipose Visceral	0	2.82386953904162	0.431	0.008	0	NK Cell	TRBC1	0
Adipose Visceral	0	2.80806254532326	0.687	0.06	0	NK Cell	ARHGDIB	0
Adipose Visceral	1.02167976800424e-265	2.80397629723495	0.641	0.351	2.00361619303311e-261	Fibroblast_DCN High	IGFBP6	5.24584984921969e-265
Adipose Visceral	0	2.79902704874005	0.654	0.09	0	Epithelial_KRT High	KRT8	0
Adipose Visceral	9.52944077718589e-145	2.7847103432786	0.441	0.119	1.86881863081392e-140	Macrophage_SPP1 High	CXCL3	3.39670040856124e-144
Adipose Visceral	0	2.76431771674443	0.349	0.008	0	NK Cell	NKG7	0
Adipose Visceral	1.2582446975019e-47	2.74393564206404	0.945	0.857	2.46754367627097e-43	Macrophage_C1Q High	FTL	2.71385939938727e-47
Adipose Visceral	0	2.73727352982671	0.436	0.021	0	NK Cell	CLEC2D	0
Adipose Visceral	7.19191092725671e-76	2.72947911274293	0.279	0.035	1.41040565194431e-71	Macrophage_C1Q High	RNASE1	1.86495464837239e-75
Adipose Visceral	1.96798390499227e-277	2.71876824823426	0.441	0.053	3.85941323608034e-273	Macrophage_SPP1 High	CD52	1.04031508806247e-276
Adipose Visceral	1.74338924776883e-55	2.71575554153878	0.283	0.047	3.41896065379946e-51	Macrophage_C1Q High	APOC1	3.9786301688991e-55
Adipose Visceral	4.33883084388651e-113	2.71020515107473	0.457	0.062	8.50888116794583e-109	Macrophage_C1Q High	LYZ	1.35730680983307e-112
Adipose Visceral	0	2.70641386691462	0.442	0.021	0	Macrophage_SPP1 High	AIF1	0
Adipose Visceral	0	2.70629180343232	0.439	0.021	0	Macrophage_SPP1 High	HLA-DMA	0
Adipose Visceral	0	2.70235989870222	0.832	0.105	0	NK Cell	SRGN	0
Adipose Visceral	0	2.69272683367066	0.497	0.024	0	NK Cell	PTPRC	0
Adipose Visceral	1.90930628719232e-51	2.69238770567941	0.857	0.099	3.74434055981286e-47	Neutrophil	TYROBP	4.23574615182948e-51
Adipose Visceral	4.54513054036291e-138	2.68245268855382	0.594	0.089	8.9134555027057e-134	Macrophage_C1Q High	TYROBP	1.5793244588703e-137
Adipose Visceral	0	2.65622252641987	0.556	0.066	0	Epithelial_KRT High	KRT19	0
Adipose Visceral	0	2.65371068007463	0.317	0.007	0	Macrophage_SPP1 High	EREG	0
Adipose Visceral	8.79778306097879e-46	2.62423102554304	0.333	0.003	1.72533323608855e-41	Adipocyte_CIDEA High	S100B	1.87035842948727e-45
Adipose Visceral	9.31442927689504e-85	2.61898976841737	0.333	0.002	1.82665272549189e-80	Adipocyte_CIDEA High	MPZ	2.53666096603059e-84
Adipose Visceral	5.42875247275994e-43	2.59352806583795	0.333	0.003	1.06463264743295e-38	Adipocyte_CIDEA High	PLP1	1.12885579587898e-42
Adipose Visceral	4.80053713599827e-65	2.59279158266945	0.384	0.074	9.4143333774062e-61	Macrophage_C1Q High	CCL3	1.1666673823082e-64
Adipose Visceral	3.79518724846883e-228	2.58631849532414	0.273	0.02	7.44274171297222e-224	Macrophage_SPP1 High	C1QB	1.76577470091306e-227
Adipose Visceral	2.96829905518019e-43	2.57990387679087	0.514	0.043	5.82113127711388e-39	Neutrophil	STXBP2	6.18545982529745e-43
Adipose Visceral	0	2.55866594140727	0.543	0.064	0	Epithelial_KRT High	MSLN	0
Adipose Visceral	0	2.55370673312698	0.472	0.009	0	Endothelial Cell	EGFL7	0
Adrenal Gland	0	9.21757952358651	0.879	0.017	0	B Cell	IGHG4	0
Adrenal Gland	0	9.1992716650127	0.791	0.017	0	B Cell	IGHG3	0
Adrenal Gland	0	9.14138248478275	0.87	0.064	0	B Cell	IGKC	0
Adrenal Gland	0	8.86589013632906	0.884	0.017	0	B Cell	IGHG1	0
Adrenal Gland	2.52831981229727e-281	8.38132076818563	0.984	0.039	4.0612401144931e-277	Erythrocyte	HBA1	1.34907216378622e-280
Adrenal Gland	3.06676280973676e-203	8.29274894753539	1	0.062	4.92614110128017e-199	Erythrocyte	HBB	1.32805679053585e-202
Adrenal Gland	1.53762964917247e-219	8.22930068339021	0.919	0.046	2.46989450546574e-215	Erythrocyte	HBA2	6.98070000705676e-219
Adrenal Gland	6.64631771672678e-141	7.48956275613231	0.321	0.021	1.06759801483782e-136	B Cell	IGLC2	2.3345756509053e-140
Adrenal Gland	0	7.45985078786536	0.677	0.011	0	Erythrocyte	HBG2	0
Adrenal Gland	1.07099418490181e-269	6.69740779107142	0.284	0.004	1.72033795920778e-265	B Cell	IGLL5	5.55369171515914e-269
Adrenal Gland	0	6.10331361195507	0.774	0.003	0	Erythrocyte	CA1	0
Adrenal Gland	0	5.97903450799169	0.774	0.005	0	Erythrocyte	HBD	0
Adrenal Gland	0	5.96411642809267	0.935	0.003	0	Erythrocyte	AHSP	0
Adrenal Gland	0	5.90795733210966	0.565	0.001	0	Erythrocyte	HBG1	0
Adrenal Gland	0	5.64638272091654	0.726	0.002	0	Erythrocyte	HBM	0
Adrenal Gland	0	5.21997958347145	0.568	0.004	0	Fibroblast	COL1A2	0
Adrenal Gland	0	5.1322851188433	0.479	0.002	0	Fibroblast	COL1A1	0
Adrenal Gland	2.9496635981168e-149	5.11272231732652	0.576	0.088	4.73804463765502e-145	Fibroblast	MGP	1.06893566020743e-148
Adrenal Gland	0	5.08599895032438	0.595	0.005	0	B Cell	JCHAIN	0
Adrenal Gland	3.709175950765e-128	5.04889603662743	0.369	0.036	5.95804932971382e-124	Fibroblast	ACTA2	1.23823630370101e-127
Adrenal Gland	0	5.03685689813106	0.888	0.003	0	B Cell	MZB1	0
Adrenal Gland	0	4.9172139165945	0.441	0.002	0	Fibroblast	COL3A1	0
Adrenal Gland	6.0051710502363e-152	4.79442921934461	0.411	0.038	9.64610625799457e-148	Fibroblast	TAGLN	2.19807534235614e-151
Adrenal Gland	2.05615800085304e-221	4.68168634321639	0.733	0.101	3.30280659677024e-217	Fibroblast	IGFBP7	9.3850180863234e-221
Adrenal Gland	3.35786103801169e-272	4.67812648580156	0.407	0.015	5.39373218535818e-268	Fibroblast	C7	1.75216257400783e-271
Adrenal Gland	3.46124310425043e-153	4.45711367091675	0.415	0.038	5.55979479835747e-149	Fibroblast	DCN	1.27251198653074e-152
Adrenal Gland	2.06554862161936e-93	4.22475927614291	0.935	0.133	3.31789075090718e-89	Erythrocyte	PRDX2	5.88609144215474e-93
Adrenal Gland	0	4.18206822491752	0.867	0.117	0	Macrophage_MAFB High	SERPINB2	0
Adrenal Gland	0	3.97144876297961	0.645	0	0	Erythrocyte	GYPA	0
Adrenal Gland	1.91430294902518e-259	3.95075641087428	0.263	0.003	3.07494482701915e-255	Fibroblast	LUM	9.66792337553599e-259
Adrenal Gland	0	3.94043253076396	0.47	0.001	0	B Cell	IGHGP	0
Adrenal Gland	2.7952355708175e-238	3.84686568217842	0.677	0.019	4.48998689740415e-234	Erythrocyte	CA2	1.3364767737031e-237
Adrenal Gland	0	3.84146314604831	0.516	0.001	0	Erythrocyte	SLC4A1	0
Adrenal Gland	1.28632525921011e-161	3.83765792510174	0.686	0.119	2.0662242638692e-157	Fibroblast	SPARC	4.87315263533502e-161
Adrenal Gland	2.68890241332681e-105	3.80865979701165	0.284	0.025	4.31918394652685e-101	Fibroblast	ADIRF	8.11990231066605e-105
Adrenal Gland	0	3.55001090767968	0.475	0.04	0	Macrophage_C1Q High	SLC40A1	0
Adrenal Gland	0	3.38993315777346	0.516	0	0	Erythrocyte	ALAS2	0
Adrenal Gland	0	3.33320701007086	0.488	0.003	0	B Cell	DERL3	0
Adrenal Gland	4.02461750718609e-202	3.29633548258295	0.25	0.006	6.46474310179302e-198	Fibroblast	C1R	1.73681820956905e-201
Adrenal Gland	8.96595462660739e-287	3.29510620870198	0.537	0.036	1.44020129167194e-282	Macrophage_MAFB High	S100A12	4.84719628145922e-286
Adrenal Gland	2.1856208101885e-301	3.2937995014237	0.802	0.225	3.5107627074058e-297	Macrophage_C1Q High	RNASE1	1.22224982370946e-300
Adrenal Gland	4.0253851064297e-170	3.26582538369294	0.288	0.013	6.46597609645803e-166	Fibroblast	CYR61	1.57011900925724e-169
Adrenal Gland	0	3.25928775084873	0.484	0	0	Erythrocyte	GYPB	0
Adrenal Gland	0	3.20527950260895	0.46	0.002	0	B Cell	CD79A	0
Adrenal Gland	0	3.19156171549619	0.613	0.01	0	Erythrocyte	HMBS	0
Adrenal Gland	1.12782784899675e-187	3.17320767404483	0.935	0.208	1.81162987384348e-183	B Cell	SSR4	4.65803218872137e-187
Adrenal Gland	2.90838725024042e-172	3.17286134927239	0.657	0.117	4.67174244006119e-168	Macrophage_MAFB High	CXCL1	1.14268842420559e-171
Adrenal Gland	4.3257898011344e-172	3.12345554084185	0.987	0.465	6.94851615756218e-168	Macrophage_MAFB High	S100A9	1.698601182868e-171
Adrenal Gland	3.02731993264244e-68	3.10685051498265	0.343	0.06	4.86278400780355e-64	Fibroblast	TPM2	7.50594004902333e-68
Adrenal Gland	9.14941148327751e-123	3.01802699272048	0.475	0.046	1.46966996655887e-118	Macrophage_AREG High	HLA-DQA1	2.98598005486318e-122
Adrenal Gland	1.58466397467837e-149	3.00256331099304	0.327	0.043	2.54544574252586e-145	NK Cell	NKG7	5.74847774046538e-149
Adrenal Gland	1.10559378173301e-71	2.97456804072372	0.258	0.057	1.77591529159774e-67	NK Cell	GZMB	2.79851948100207e-71
Adrenal Gland	0	2.94782495490135	0.547	0.093	0	Macrophage_LYZ High	FCN1	0
Adrenal Gland	2.51608319510537e-102	2.92822758210023	0.329	0.068	4.04158443629776e-98	NK Cell	CCL5	7.49181948346586e-102
Adrenal Gland	1.37264436978653e-154	2.90557874851369	0.271	0.013	2.20487865118811e-150	Fibroblast	FSTL1	5.07224147594271e-154
Adrenal Gland	8.53424046288365e-87	2.89930095793564	0.894	0.335	1.370855045553e-82	Macrophage_AREG High	HLA-DPB1	2.34973828652613e-86
Adrenal Gland	0	2.86953591782174	0.419	0.005	0	B Cell	FKBP11	0
Adrenal Gland	0	2.86538199347265	0.906	0.304	0	Macrophage_C1Q High	C1QB	0
Adrenal Gland	5.64330601814713e-38	2.84291359385966	0.343	0.1	9.06484245694974e-34	Fibroblast	DSTN	1.12383838515402e-37
Adrenal Gland	1.39809874347745e-101	2.84214091641679	0.791	0.236	2.24576601164783e-97	B Cell	RGS1	4.14826529098599e-101
Adrenal Gland	3.05312018496158e-294	2.82681539632868	0.76	0.186	4.90422695310378e-290	Macrophage_C1Q High	C1QC	1.67887834273953e-293
Adrenal Gland	5.77761003269856e-44	2.81320480428144	0.369	0.103	9.2805749955237e-40	Fibroblast	MYL9	1.21091530050023e-43
Adrenal Gland	5.33685878004888e-170	2.78590901125222	0.287	0.025	8.57259625839252e-166	NK Cell	IL32	2.0807209914254e-169
Adrenal Gland	9.51913709485249e-75	2.75629167740907	0.71	0.076	1.52905899154615e-70	Erythrocyte	UROD	2.45311891266783e-74
Adrenal Gland	0	2.74973264081309	0.452	0	0	Erythrocyte	RHAG	0
Adrenal Gland	2.04712526162731e-160	2.74678783639566	0.442	0.092	3.28829730775194e-156	Macrophage_C1Q High	STAB1	7.72198220465197e-160
Adrenal Gland	1.32931778676458e-275	2.74322499445431	0.857	0.293	2.13528316087995e-271	Macrophage_C1Q High	C1QA	6.99473798778559e-275
Adrenal Gland	0	2.74223406701798	0.403	0	0	Erythrocyte	HEMGN	0
Adrenal Gland	1.54405981047697e-77	2.73710076568002	0.532	0.04	2.48022327356915e-73	Erythrocyte	SLC25A37	4.04211672468772e-77
Adrenal Gland	5.52547822157267e-135	2.7246354623843	0.289	0.036	8.87557566731218e-131	NK Cell	TRBC2	1.89576562925164e-134
Adrenal Gland	3.2158070496634e-85	2.70670663253767	0.669	0.146	5.16555086387432e-81	Macrophage_AREG High	HLA-DQB1	8.78000360959339e-85
Adrenal Gland	1.42320584670184e-142	2.70275164471197	0.256	0.009	2.28609555155716e-138	Macrophage_AREG High	CD1C	5.03085639456411e-142
Adrenal Gland	1.88983175031897e-152	2.67050900087012	0.935	0.34	3.03563674053737e-148	Macrophage_MAFB High	CXCL3	6.92969908642477e-152
Adrenal Gland	1.65347883406574e-55	2.66863075834125	0.694	0.097	2.65598305115979e-51	Erythrocyte	HMGB2	3.77411137524173e-55
Adrenal Gland	9.32178886489408e-78	2.61793507075097	0.28	0.033	1.49735894536794e-73	Fibroblast	IGFBP5	2.4435895718384e-77
Adrenal Gland	1.0510152368565e-122	2.60227871699875	0.763	0.172	1.68824577496259e-118	B Cell	HERPUD1	3.42928219539194e-122
Adrenal Gland	1.74211649494318e-49	2.60127327638426	0.563	0.237	2.79836172582723e-45	Macrophage_MAFB High	CCL2	3.81043747604492e-49
Adrenal Gland	1.77924889450827e-156	2.58536306107851	0.292	0.034	2.85800749924863e-152	Macrophage_C1Q High	LILRB5	6.62108032999101e-156
Adrenal Gland	4.38588907382126e-177	2.57696345962386	0.443	0.081	7.04505361927909e-173	Macrophage_C1Q High	MRC1	1.75098157309565e-176
Adrenal Gland	4.55478153116008e-198	2.56641348474214	0.482	0.085	7.31634557350243e-194	Macrophage_C1Q High	A2M	1.94149652437532e-197
Adrenal Gland	1.85211815773675e-166	2.55361764323606	0.913	0.271	2.97505739677255e-162	Macrophage_MAFB High	S100A8	7.13581442739902e-166
Adrenal Gland	6.51792161534575e-109	2.5419849710266	0.338	0.067	1.04697374907299e-104	NK Cell	STMN1	2.00104583833504e-108
Adrenal Gland	2.78564474688414e-132	2.49362487322954	0.393	0.075	4.47458115691999e-128	NK Cell	HMGB2	9.45287732185253e-132
Adrenal Gland	9.97172367752879e-229	2.44778294937692	0.616	0.231	1.60175797432145e-224	Macrophage_LYZ High	LYZ	4.6473580998267e-228
Adrenal Gland	6.44430592030073e-64	2.4094550916538	0.25	0.032	1.03514885997791e-59	Fibroblast	SPARCL1	1.55487390243357e-63
Adrenal Gland	1.14106754652768e-159	2.40926770676649	0.303	0.035	1.83289679998741e-155	Macrophage_C1Q High	FOLR2	4.29291914035893e-159
Adrenal Gland	4.51241494013906e-66	2.40667064322197	0.819	0.324	7.24829211834538e-62	Macrophage_AREG High	HLA-DPA1	1.10396658543372e-65
Adrenal Gland	8.7458402274009e-130	2.4022768377127	0.265	0.014	1.40484431572741e-125	B Cell	HIST1H1C	2.93857497134659e-129
Adrenal Gland	5.64398002533134e-119	2.39970448562073	0.419	0.015	9.06592511468973e-115	Erythrocyte	FECH	1.8125333120571e-118
Adrenal Gland	1.00811589358648e-36	2.39179702608034	0.919	0.313	1.61933655986796e-32	Erythrocyte	BLVRB	1.98495864626701e-36
Adrenal Gland	2.23787311035804e-68	2.37700265415169	0.254	0.031	3.59469557716812e-64	Fibroblast	SERPING1	5.55297632547605e-68
Adrenal Gland	0	2.37494764173878	0.696	0.154	0	Macrophage_SPP1 High	CCL20	0
Adrenal Gland	6.0440767597965e-50	2.35076384627384	0.288	0.055	9.70860049926112e-46	Fibroblast	ID3	1.32644764229088e-49
Adrenal Gland	9.27117089674133e-42	2.32513516718213	0.388	0.086	1.48922818114356e-37	Macrophage_AREG High	AREG	1.90781500075256e-41
Adrenal Gland	3.45734698067399e-126	2.31458920948761	0.916	0.39	5.55353645505663e-122	Macrophage_MAFB High	IL1B	1.1446689544778e-125
Adrenal Gland	0	2.30706630854596	0.265	0	0	B Cell	DPEP1	0
Adrenal Gland	6.00295083202818e-88	2.27950416151369	0.684	0.175	9.64253992148686e-84	B Cell	TSC22D3	1.66288170961969e-87
Adrenal Gland	1.11617427794418e-42	2.271682316426	0.661	0.11	1.79291074266174e-38	Erythrocyte	GYPC	2.31490381580201e-42
Adrenal Gland	1.52058004450835e-103	2.25313117215044	0.521	0.083	2.44250772549376e-99	B Cell	PRDX4	4.5544732396802e-103
Adrenal Gland	6.00824174810412e-260	2.2336366475424	0.29	0.001	9.65103871997965e-256	Erythrocyte	SELENBP1	3.0386571825191e-259
Artery	3.99988912656314e-108	6.85564085059357	1	0.039	6.15262945447942e-104	Epithelial_KRT High	S100A2	1.22345622098673e-107
Artery	6.42485533418177e-111	6.51329264446441	0.752	0.162	9.8827124750384e-107	B Cell	IGHG1	1.99013843530273e-110
Artery	1.43255932669226e-136	6.39642656755272	0.778	0.132	2.20356275631803e-132	B Cell	IGHG4	4.94730475629375e-136
Artery	4.55564532173291e-107	6.22991442121576	0.647	0.109	7.00749363388956e-103	B Cell	IGHG3	1.38696343448529e-106
Artery	3.09778434273291e-51	6.21167757475283	0.837	0.508	4.76501187599176e-47	B Cell	IGKC	6.86186304359198e-51
Artery	1.10008654502924e-19	6.16053111675609	0.392	0.16	1.69215312356397e-15	B Cell	IGLC2	1.78627145700514e-19
Artery	9.43524177747348e-46	5.79684188558775	0.307	0.049	1.45132889021097e-41	B Cell	IGLC3	2.00542625889061e-45
Artery	4.18851311253593e-27	5.75010703304518	0.314	0.081	6.44277086970276e-23	B Cell	IGHA1	7.47637751893294e-27
Artery	5.95911372165308e-281	5.49826617896312	0.745	0.046	9.16630872664676e-277	B Cell	JCHAIN	3.17713565709418e-280
Artery	3.22735055847534e-58	5.21857227117943	0.275	0.03	4.96431062904677e-54	B Cell	IGHG2	7.50403883293553e-58
Artery	0	5.06091071585912	1	0.005	0	Epithelial_KRT High	KRT6A	0
Artery	0	4.9374614353797	0.95	0.004	0	Epithelial_KRT High	KRT17	0
Artery	0	4.29855461517791	0.523	0.007	0	B Cell	DNAAF1	0
Artery	0	4.19864498813997	0.95	0.002	0	Epithelial_KRT High	KRT5	0
Artery	2.35872932065596e-173	4.19847734063793	0.95	0.02	3.628197441033e-169	Epithelial_KRT High	TACSTD2	9.30142407414974e-173
Artery	3.95392007864634e-105	4.0168788492613	0.95	0.035	6.0819198649738e-101	Epithelial_KRT High	PERP	1.19303613454175e-104
Artery	0	3.97961872658109	0.6	0.002	0	Epithelial_KRT High	SPRR1B	0
Artery	0	3.93688327036638	0.706	0.005	0	B Cell	MZB1	0
Artery	0	3.84204177174673	0.95	0.004	0	Epithelial_KRT High	SFN	0
Artery	1.01978442112325e-307	3.80139998578761	0.773	0.226	1.56863239657178e-303	Macrophage_IL1B High	IL1B	5.7849713634747e-307
Artery	0	3.78328999316049	0.8	0.004	0	Epithelial_KRT High	KRT19	0
Artery	0	3.76024912378702	0.75	0.003	0	Epithelial_KRT High	FXYD3	0
Artery	8.9361687183935e-68	3.75666252223228	0.6	0.021	1.37456147226329e-63	Epithelial_KRT High	S100A8	2.20947878381959e-67
Artery	0	3.75488090488754	0.833	0.032	0	Macrophage_SPP1 High	CD52	0
Artery	0	3.68863472103715	0.6	0.001	0	Epithelial_KRT High	SERPINB3	0
Artery	0	3.65736420086172	0.75	0.005	0	Epithelial_KRT High	S100P	0
Artery	7.82780383439756e-238	3.62998291512455	0.661	0.185	1.20407278580703e-233	Macrophage_IL1B High	CCL20	3.73824938044367e-237
Artery	0	3.54242870170255	0.359	0.002	0	B Cell	IGHGP	0
Artery	0	3.50183050065212	0.826	0.186	0	Endothelial_SELE High	SELE	0
Artery	6.71607236143754e-253	3.45813129922339	0.843	0.046	1.03306625063632e-248	Macrophage_SPP1 High	LPL	3.33518877879312e-252
Artery	1.88673132591283e-231	3.43920547331824	0.412	0.008	2.90217012551912e-227	Macrophage_SPP1 High	MMP7	8.85832673654595e-231
Artery	2.15845744322597e-135	3.40999567807693	0.85	0.161	3.32013923917019e-131	B Cell	HERPUD1	7.41768658669976e-135
Artery	0	3.39501679641542	0.7	0.001	0	Epithelial_KRT High	SERPINB5	0
Artery	6.27645096195826e-172	3.38542059233981	0.85	0.015	9.6544368696842e-168	Epithelial_KRT High	AQP3	2.46317741987717e-171
Artery	1.17606387497695e-92	3.36024404471024	0.45	0.008	1.80902145248954e-88	Epithelial_KRT High	LAMC2	3.33828725764645e-92
Artery	0	3.35121601053707	0.984	0.296	0	Endothelial_SELE High	TM4SF1	0
Artery	8.77638622307936e-148	3.30582947150572	0.65	0.01	1.34998372883407e-143	Epithelial_KRT High	LMO7	3.1635454501838e-147
Artery	1.37936596858714e-39	3.27566246033787	0.85	0.075	2.12174073288074e-35	Epithelial_KRT High	S100A9	2.78629883209416e-39
Artery	0	3.26693040985344	0.65	0.001	0	Epithelial_KRT High	KRT14	0
Artery	0	3.26497432869509	0.574	0.077	0	Endothelial_SELE High	STC1	0
Artery	2.68668265937495e-306	3.21967407916093	0.53	0.063	4.13265526665055e-302	Macrophage_IL1B High	EREG	1.51970817471334e-305
Artery	8.02754990190184e-36	3.18775113640665	0.75	0.065	1.23479772591054e-31	Epithelial_KRT High	PLAU	1.5676100666451e-35
Artery	1.18265060152591e-123	3.17109745990434	0.95	0.028	1.81915315526716e-119	Epithelial_KRT High	KLF5	3.87409020269506e-123
Artery	1.26683402565141e-132	3.15135359806423	0.935	0.218	1.94864409825699e-128	B Cell	SSR4	4.30505186529362e-132
Artery	0	3.14905457808128	0.7	0.003	0	Epithelial_KRT High	CLDN4	0
Artery	2.75648945525816e-280	3.1442563131129	0.55	0.081	4.2400320800781e-276	Macrophage_IL1B High	IL1RN	1.4671146131094e-279
Artery	1.6196018508298e-114	3.12124188635821	0.752	0.141	2.49127156694639e-110	B Cell	PELI1	5.09821847009723e-114
Artery	0	3.10686611060448	0.55	0.002	0	Epithelial_KRT High	FGFBP1	0
Artery	1.88589128283037e-58	3.09618932634332	0.359	0.053	2.90087797124968e-54	B Cell	ZMYND11	4.39198198768923e-58
Artery	4.60739137569104e-243	3.08213261213726	0.4	0.001	7.08708941408796e-239	Epithelial_KRT High	SPRR2D	2.23053602014785e-242
Artery	1.09792641876723e-277	3.06769697276489	0.622	0.051	1.68883041734776e-273	Endothelial_ACKR1 High	VWF	5.80767360862732e-277
Artery	9.68046539364387e-227	3.0499026686784	0.7	0.007	1.4890491868503e-222	Epithelial_KRT High	CLDN1	4.48622510278482e-226
Artery	1.18587349530455e-223	3.01875460405613	0.45	0.002	1.82411061047745e-219	Epithelial_KRT High	KRT13	5.44731570694965e-223
Artery	0	2.99954418172754	0.75	0.003	0	Epithelial_KRT High	CD24	0
Artery	0	2.99707101390552	0.642	0.071	0	Macrophage_IL1B High	AQP9	0
Artery	0	2.97624465563444	0.65	0.001	0	Epithelial_KRT High	S100A14	0
Artery	3.44501980481877e-84	2.94940968002118	0.971	0.257	5.29912946377223e-80	Macrophage_SPP1 High	APOC1	9.35320690825863e-84
Artery	0	2.91411457606725	0.651	0.048	0	Endothelial_SELE High	ADAMTS9	0
Artery	2.41166818154586e-169	2.88334245967718	0.25	0.001	3.70962799685384e-165	Epithelial_KRT High	SPRR2A	9.38199953532939e-169
Artery	0	2.87078179407101	0.4	0	0	Epithelial_KRT High	SPRR1A	0
Artery	1.03645523535812e-271	2.85427277583783	0.6	0.004	1.59427544302786e-267	Epithelial_KRT High	KRT8	5.40134888712845e-271
Artery	0	2.85396822159324	0.6	0.001	0	Epithelial_KRT High	DSG3	0
Artery	6.47554507163586e-177	2.82861836910834	0.6	0.007	9.96068342919029e-173	Epithelial_KRT High	DSP	2.58374979861785e-176
Artery	1.39055738714074e-184	2.81986556932137	0.627	0.033	2.13895537289989e-180	Macrophage_SPP1 High	HCST	5.68611622076528e-184
Artery	2.00488922393465e-95	2.79606423003881	0.49	0.063	3.08392060425628e-91	B Cell	FAM107B	5.771102965254e-95
Artery	0	2.79565763359125	0.991	0.83	0	Macrophage_IL1B High	CXCL8	0
Artery	1.29877786492923e-227	2.79073086815255	0.416	0.057	1.99778011183414e-223	Endothelial_SELE High	CSF3	6.03386908042828e-227
Artery	8.37175370579282e-144	2.78226033782196	0.804	0.078	1.28774315502505e-139	Macrophage_SPP1 High	ITGB2	2.97365286827617e-143
Artery	1.99837775782102e-267	2.77096556377009	0.382	0.005	3.0739046670803e-263	Macrophage_SPP1 High	CHI3L1	1.03049438470924e-266
Artery	5.94093545038554e-94	2.76608290341199	0.5	0.01	9.13834690978303e-90	Epithelial_KRT High	LAMB3	1.69764822746478e-93
Artery	9.47946878245534e-102	2.76373311434738	0.873	0.142	1.45813188811728e-97	Macrophage_SPP1 High	LIPA	2.81481170369933e-101
Artery	0	2.75447628769934	0.607	0.052	0	Endothelial_SELE High	S1PR1	0
Artery	0	2.73762132357371	0.7	0.002	0	Epithelial_KRT High	WFDC2	0
Artery	1.21828857514653e-245	2.73162633096719	0.51	0.014	1.87397148629039e-241	Macrophage_SPP1 High	FBP1	5.93778196131619e-245
Artery	3.40244437449908e-226	2.71406052353445	0.65	0.006	5.23363993685448e-222	Epithelial_KRT High	KRT18	1.57448591157365e-225
Artery	9.58406042704176e-56	2.71269430979895	0.931	0.331	1.47422017488756e-51	Macrophage_SPP1 High	SPP1	2.19108250126181e-55
Artery	0	2.70169208628438	0.5	0.001	0	Epithelial_KRT High	LGALS7B	0
Artery	7.73275278897332e-298	2.68709033081618	0.35	0.001	1.18945203399988e-293	Epithelial_KRT High	LY6D	4.28866490259109e-297
Artery	9.39910831164248e-59	2.68683182379535	0.9	0.054	1.44577084049685e-54	Epithelial_KRT High	S100A16	2.19319800889718e-58
Artery	0	2.68493993071522	0.5	0.001	0	Epithelial_KRT High	CEACAM6	0
Artery	0	2.68064732833558	0.45	0.001	0	Epithelial_KRT High	UPK1B	0
Artery	1.73087360370678e-127	2.67868503429038	0.484	0.043	2.66242977722177e-123	B Cell	CYTIP	5.76167965035188e-127
Artery	6.03680811245424e-204	2.67382721214221	0.309	0.024	9.28581823857712e-200	Macrophage_IL1B High	IL1A	2.61970779128506e-203
Artery	0	2.65884386305232	0.5	0.001	0	Epithelial_KRT High	AGR2	0
Artery	0	2.64695421509048	0.81	0.155	0	Macrophage_C1Q High	C1QB	0
Artery	1.71361750966481e-147	2.62229763782837	0.29	0.041	2.63588645336641e-143	Endothelial_SELE High	MMP1	6.16965131713145e-147
Artery	0	2.61518710145356	0.34	0.002	0	B Cell	DERL3	0
Artery	7.78529794175185e-20	2.61005638682762	0.3	0.019	1.19753452940027e-15	Epithelial_KRT High	MMP10	1.26682810734271e-19
Artery	1.08346834767842e-74	2.60882795461236	0.55	0.015	1.66659101239894e-70	Epithelial_KRT High	TNC	2.79120895627734e-74
Artery	0	2.60569108247356	0.873	0.258	0	Macrophage_IL1B High	CD44	0
Artery	3.22984158608499e-251	2.60365084267049	0.842	0.328	4.96814232771593e-247	Macrophage_IL1B High	CCL3	1.59701156440049e-250
Artery	9.75549772007073e-294	2.5998552321586	0.599	0.073	1.50059065930128e-289	Macrophage_C1Q High	MS4A6A	5.35780604946177e-293
Artery	4.31418372948456e-56	2.58321242616402	0.6	0.025	6.63607741269315e-52	Epithelial_KRT High	ALDH1A3	9.8869992448901e-56
Artery	2.11430493386532e-101	2.57964258611444	0.735	0.091	3.25222384927164e-97	Macrophage_SPP1 High	CD36	6.26746728347893e-101
Artery	0	2.57891839137109	0.55	0.001	0	Epithelial_KRT High	DSC3	0
Artery	2.41746155070171e-68	2.5735125819453	0.876	0.379	3.71853935728937e-64	B Cell	RGS1	5.99738115943237e-68
Artery	0	2.5715471306385	0.728	0.128	0	Macrophage_IL1B High	BCL2A1	0
Artery	0	2.56807163131467	0.717	0.13	0	Endothelial_SELE High	GJA1	0
Artery	1.08895443478085e-183	2.56369836212993	0.65	0.008	1.6750297115799e-179	Epithelial_KRT High	JUP	4.43960644984593e-183
Artery	1.56958908121479e-117	2.53733113450286	0.633	0.295	2.41434192472459e-113	Macrophage_IL1B High	SPP1	5.00896992633927e-117
Bladder	1.26598238350453e-176	7.97558996762348	0.393	0.015	1.96037372085677e-172	B Cell	IGKC	5.04618755137102e-176
Bladder	1.44812783961994e-266	7.31508079741922	0.393	0.008	2.24242595965147e-262	B Cell	JCHAIN	7.45161247266209e-266
Bladder	7.93521799483841e-297	7.1754681210379	0.35	0.005	1.22876850650073e-292	B Cell	IGHA1	4.39056858874656e-296
Bladder	0	6.14389072302988	0.859	0.022	0	Macrophage_IL1B High	S100A8	0
Bladder	0	5.83497670987937	0.89	0.031	0	Macrophage_IL1B High	S100A9	0
Bladder	0	5.58407231698838	0.761	0.005	0	NK Cell	GNLY	0
Bladder	0	5.21861898636605	0.969	0.062	0	Macrophage_IL1B High	LYZ	0
Bladder	0	4.88103594393918	0.828	0.009	0	Epithelial_KRT High	KRT19	0
Bladder	0	4.61668815649802	0.986	0.085	0	NK Cell	NKG7	0
Bladder	0	4.58313651689107	0.649	0.039	0	Fibroblast_DCN High	PLA2G2A	0
Bladder	0	4.58198428660279	0.557	0.01	0	Endothelia_ACKR1 High	ACKR1	0
Bladder	0	4.46863629347651	0.722	0.013	0	Macrophage_IL1B High	EREG	0
Bladder	0	4.38668559468097	0.654	0.064	0	Macrophage_C1Q High	RNASE1	0
Bladder	2.20726268888855e-130	4.29529074834871	0.862	0.033	3.41794627374392e-126	Epithelial_KRT High	S100P	7.43532277512315e-130
Bladder	0	4.19455963687811	0.741	0.007	0	Endothelia_ACKR1 High	PLVAP	0
Bladder	0	4.06682344600045	0.779	0.021	0	Macrophage_C1Q High	C1QB	0
Bladder	4.07370650141382e-292	4.02800602295262	0.817	0.132	6.30813451743931e-288	Macrophage_IL1B High	VCAN	2.22876396692013e-291
Bladder	0	4.00193339754903	0.759	0.005	0	Epithelial_KRT High	KRT13	0
Bladder	0	3.9881315660427	0.554	0.005	0	Macrophage_IL1B High	S100A12	0
Bladder	0	3.97643778991363	0.77	0.015	0	Macrophage_C1Q High	C1QC	0
Bladder	0	3.91951224907692	0.786	0.024	0	Macrophage_C1Q High	C1QA	0
Bladder	0	3.87359311034935	0.69	0.005	0	Epithelial_KRT High	GPX2	0
Bladder	0	3.87162720772083	0.858	0.1	0	Endothelia_ACKR1 High	IFI27	0
Bladder	0	3.79386811184474	0.904	0.151	0	Macrophage_C1Q High	HLA-DRA	0
Bladder	0	3.79056770110456	0.803	0.019	0	NK Cell	GZMB	0
Bladder	0	3.76432503694121	0.793	0.005	0	Epithelial_KRT High	ELF3	0
Bladder	0	3.75016246171829	0.472	0.029	0	Macrophage_C1Q High	CCL3	0
Bladder	0	3.74774732519728	0.733	0.03	0	Endothelia_ACKR1 High	TM4SF1	0
Bladder	0	3.72080181868087	0.711	0.02	0	Endothelia_ACKR1 High	AQP1	0
Bladder	7.04793522906778e-208	3.7127967665759	0.586	0.008	1.09137277022115e-203	Epithelial_KRT High	S100A2	3.09324550122449e-207
Bladder	0	3.68245815353484	0.728	0.053	0	Macrophage_IL1B High	CXCL8	0
Bladder	0	3.68217283442145	0.535	0.006	0	Endothelia_ACKR1 High	CCL14	0
Bladder	0	3.64359368732398	0.986	0.213	0	Fibroblast_MGP High	C7	0
Bladder	0	3.62248711791286	0.759	0.007	0	Epithelial_KRT High	AGR2	0
Bladder	5.18496002785216e-208	3.59510097518925	0.655	0.01	8.02891060312908e-204	Epithelial_KRT High	SPINK1	2.27645088971852e-207
Bladder	0	3.57086077872966	0.916	0.198	0	Fibroblast_DCN High	IGFBP6	0
Bladder	6.99177755828168e-301	3.56526016699135	0.728	0.085	1.08267675489992e-296	Macrophage_IL1B High	CXCL2	3.90483609282453e-300
Bladder	0	3.5565363385038	0.746	0.024	0	NK Cell	PRF1	0
Bladder	0	3.54636918383314	0.875	0.162	0	Macrophage_C1Q High	HLA-DRB1	0
Bladder	0	3.53816344439807	0.758	0.072	0	CD8 T Cell	CCL5	0
Bladder	0	3.5270947490925	0.713	0.045	0	CD8 T Cell	IL7R	0
Bladder	0	3.52476935880643	0.566	0.035	0	Macrophage_IL1B High	CXCL3	0
Bladder	0	3.50255629947862	0.643	0.071	0	Smooth Muscle Cell_CTGF High	APOE	0
Bladder	0	3.48283588744363	0.69	0.007	0	Epithelial_KRT High	KRT7	0
Bladder	0	3.40566679720418	0.828	0.007	0	Epithelial_KRT High	TACSTD2	0
Bladder	0	3.37896260792391	0.801	0.011	0	Macrophage_IL1B High	FCN1	0
Bladder	0	3.37572120557577	0.724	0.005	0	Epithelial_KRT High	PSCA	0
Bladder	5.82284935161867e-42	3.36227385142349	0.517	0.037	9.01668222098151e-38	Epithelial_KRT High	KRT17	1.20024190195442e-41
Bladder	3.24734782962762e-252	3.35878660621344	0.747	0.156	5.02851811417837e-248	Macrophage_C1Q High	HLA-DPB1	1.60988959306034e-251
Bladder	0	3.33846250740971	0.797	0.128	0	Macrophage_C1Q High	HLA-DPA1	0
Bladder	0	3.327471031124	0.985	0.09	0	Macrophage_IL1B High	TYROBP	0
Bladder	0	3.31809421873793	0.643	0.019	0	Endothelia_ACKR1 High	EGFL7	0
Bladder	0	3.31512174233297	0.866	0.052	0	NK Cell	GZMA	0
Bladder	0	3.30881198973504	0.636	0.003	0	Endothelia_ACKR1 High	EMCN	0
Bladder	0	3.30826059586578	0.749	0.029	0	Macrophage_C1Q High	MS4A6A	0
Bladder	6.48506619394431e-68	3.29474974464934	0.724	0.046	1.00421250013228e-63	Epithelial_KRT High	AQP3	1.60477300317231e-67
Bladder	0	3.2831687946697	0.924	0.071	0	Macrophage_IL1B High	FCER1G	0
Bladder	0	3.27469825156075	0.902	0.092	0	Macrophage_IL1B High	CTSS	0
Bladder	0	3.26705100339129	0.712	0.05	0	Fibroblast_DCN High	PI16	0
Bladder	0	3.25757613071826	0.692	0.058	0	Endothelia_ACKR1 High	RAMP2	0
Bladder	8.17947612646546e-228	3.25545406488296	0.69	0.01	1.26659187818318e-223	Epithelial_KRT High	CLDN4	3.8020282663301e-227
Bladder	0	3.23980607234972	0.617	0.049	0	Macrophage_C1Q High	CXCL8	0
Bladder	0	3.23883468980405	0.934	0.173	0	Fibroblast_MGP High	DPT	0
Bladder	1.33441870331547e-213	3.23831372251399	0.95	0.413	2.066347362084e-209	Macrophage_C1Q High	CD74	5.95651482048734e-213
Bladder	0	3.22520263784554	0.82	0.041	0	Macrophage_IL1B High	BCL2A1	0
Bladder	0	3.19901426142269	0.929	0.079	0	Macrophage_C1Q High	TYROBP	0
Bladder	0	3.19829721353529	0.697	0.047	0	Endothelia_ACKR1 High	CRIP2	0
Bladder	1.50777793874207e-121	3.17647012521831	0.958	0.212	2.3347941381421e-117	NK Cell	CCL4	4.89602494000102e-121
Bladder	0	3.17528461118903	0.626	0.033	0	Macrophage_C1Q High	STAB1	0
Bladder	3.11595871209661e-233	3.17227437727441	0.845	0.077	4.82506206568161e-229	NK Cell	CST7	1.46983400458671e-232
Bladder	0	3.15940523768248	0.547	0.003	0	B Cell	CD79A	0
Bladder	4.46247952316706e-94	3.14532756905129	0.655	0.026	6.91014954162419e-90	Epithelial_KRT High	FABP4	1.27592784478651e-93
Bladder	0	3.09408993549194	0.698	0.05	0	CD8 T Cell	CD3E	0
Bladder	0	3.07540329588989	0.672	0.036	0	Endothelia_ACKR1 High	PECAM1	0
Bladder	0	3.07154293452895	0.584	0.003	0	Endothelia_ACKR1 High	VWF	0
Bladder	0	3.0419030522578	0.298	0.003	0	Endothelia_ACKR1 High	SELE	0
Bladder	0	3.04171170808379	0.752	0.099	0	Macrophage_C1Q High	HLA-DRB5	0
Bladder	1.17066832466972e-230	3.03184934844732	0.285	0.028	1.81277990075105e-226	CD8 T Cell	XCL1	5.4843271312889e-230
Bladder	0	3.02648348506497	0.612	0.026	0	Macrophage_IL1B High	IL1B	0
Bladder	0	3.0189458820121	0.555	0.002	0	Endothelia_ACKR1 High	SOX18	0
Bladder	0	3.0126245571985	0.877	0.184	0	CD8 T Cell	IL32	0
Bladder	0	3.01036637332515	0.467	0.01	0	Macrophage_C1Q High	F13A1	0
Bladder	0	3.00471006227598	0.713	0.086	0	CD8 T Cell	CD69	0
Bladder	0	2.99315973064668	0.752	0.039	0	Macrophage_IL1B High	LST1	0
Bladder	0	2.98646365736679	0.724	0.007	0	Epithelial_KRT High	FXYD3	0
Bladder	0	2.98510868233961	0.634	0.024	0	NK Cell	GZMH	0
Bladder	0	2.95566904515913	0.587	0.003	0	Endothelia_ACKR1 High	ADGRL4	0
Bladder	0	2.95522229634947	0.725	0.019	0	Macrophage_IL1B High	SERPINA1	0
Bladder	0	2.93535814067826	0.808	0.136	0	Fibroblast_MGP High	IGFBP3	0
Bladder	0	2.93484105104761	0.569	0.052	0	Macrophage_C1Q High	HLA-DQA1	0
Bladder	0	2.89682388764628	0.631	0.07	0	Macrophage_C1Q High	HLA-DQB1	0
Bladder	0	2.8944969821003	0.791	0.151	0	CD8 T Cell	CXCR4	0
Bladder	9.07745622953734e-187	2.8851810119051	0.768	0.077	1.40564409714386e-182	NK Cell	CTSW	3.73821236891521e-186
Bladder	6.39803245121651e-210	2.85252175325692	0.731	0.129	9.90735325070877e-206	Macrophage_IL1B High	AREG	2.82500974110375e-209
Bladder	0	2.85016734528059	0.804	0.044	0	Macrophage_IL1B High	CYBB	0
Bladder	0	2.84898768582906	0.353	0.006	0	Macrophage_C1Q High	LYVE1	0
Bladder	0	2.84501960392153	0.722	0.148	0	Smooth Muscle Cell	TAGLN	0
Bladder	0	2.83890815059819	0.663	0.047	0	Macrophage_C1Q High	CD14	0
Bladder	5.50422059172517e-42	2.83681416180225	0.655	0.061	8.52328558628642e-38	Epithelial_KRT High	KRT18	1.13479859920763e-41
Bladder	4.89677439436873e-112	2.83028621884799	0.367	0.063	7.58265514967998e-108	Macrophage_C1Q High	CCL4L2	1.52468001690088e-111
Bone Marrow	0	5.57789583773443	0.828	0.036	0	Neutrophil	CAMP	0
Bone Marrow	3.00143418102095e-171	5.56168118322708	0.302	0.16	5.80987614420225e-167	B Cell	IGHG1	1.17516567922956e-170
Bone Marrow	0	5.47726322007005	0.926	0.022	0	Neutrophil	LTF	0
Bone Marrow	0	5.46052511122363	0.469	0.137	0	B Cell	IGHG3	0
Bone Marrow	4.39153139826843e-289	5.35918702108491	0.8	0.657	8.50068732762819e-285	B Cell	IGKC	2.38690478387449e-288
Bone Marrow	1.6918314737951e-74	5.26859692227475	0.467	0.382	3.27487818382518e-70	B Cell	IGLC2	4.3540140322565e-74
Bone Marrow	1.23907853438033e-88	5.13358035593378	0.49	0.397	2.39848431900001e-84	B Cell	IGHA1	3.44516382341495e-88
Bone Marrow	0	5.11197332345939	0.832	0.034	0	Neutrophil	LCN2	0
Bone Marrow	1.34005947508678e-63	5.03106680939211	0.318	0.229	2.59395312592548e-59	B Cell	IGLC3	3.22670007353053e-63
Bone Marrow	0	4.91424941896785	0.8	0.176	0	Neutrophil	S100A12	0
Bone Marrow	0	4.84378442113417	0.998	0.435	0	Neutrophil	S100A8	0
Bone Marrow	0	4.56183165703505	0.706	0.021	0	Neutrophil	PGLYRP1	0
Bone Marrow	0	4.50166862474102	0.939	0.057	0	Neutrophil	DEFA3	0
Bone Marrow	6.33661876306408e-95	4.07068122392098	0.256	0.155	1.22657929396631e-90	B Cell	JCHAIN	1.81941498924951e-94
Bone Marrow	0	4.05659059653182	0.989	0.444	0	Neutrophil	S100A9	0
Bone Marrow	0	3.81803515362395	0.461	0.003	0	Neutrophil	CRISP3	0
Bone Marrow	0	3.6577810302928	0.996	0.951	0	Pro Epithelial Like	HBB	0
Bone Marrow	0	3.62799119126348	0.965	0.84	0	Pro Epithelial Like	HBA1	0
Bone Marrow	0	3.58340199926642	0.98	0.9	0	Pro Epithelial Like	HBA2	0
Bone Marrow	0	3.58104593827304	0.342	0.025	0	Neutrophil	CLC	0
Bone Marrow	0	3.57326411176572	0.538	0.072	0	Neutrophil	RETN	0
Bone Marrow	0	3.49941778532767	0.496	0.022	0	Neutrophil	S100P	0
Bone Marrow	0	3.49226699786333	0.519	0.042	0	Neutrophil	CD24	0
Bone Marrow	0	3.48457589637566	0.381	0.007	0	Neutrophil	MMP8	0
Bone Marrow	0	3.44356462380608	0.896	0.485	0	Pro Epithelial Like	HBD	0
Bone Marrow	0	3.36195986904404	0.255	0.006	0	Neutrophil	OLFM4	0
Bone Marrow	0	3.28670025074616	0.49	0.1	0	Neutrophil	GCA	0
Bone Marrow	0	3.27857186320374	0.647	0.206	0	Neutrophil	ALOX5AP	0
Bone Marrow	0	3.21237814446342	0.397	0.013	0	Neutrophil	ANXA3	0
Bone Marrow	0	3.13530898673972	0.833	0.285	0	Pro Epithelial Like	HBM	0
Bone Marrow	0	3.1347299693739	0.303	0.02	0	Neutrophil	DEFA4	0
Bone Marrow	0	3.09110666860183	0.375	0.017	0	Neutrophil	BPI	0
Bone Marrow	0	3.07010090805719	0.633	0.285	0	Proliferating T	GNLY	0
Bone Marrow	0	3.01239032751319	0.439	0.076	0	Neutrophil	RNASE2	0
Bone Marrow	0	3.01229523784602	0.435	0.071	0	Neutrophil	ELANE	0
Bone Marrow	0	2.96133905240354	0.305	0.038	0	Neutrophil	PADI4	0
Bone Marrow	0	2.94097320820142	0.334	0.011	0	Neutrophil	CEACAM8	0
Bone Marrow	0	2.93361731378298	0.818	0.145	0	Pro Epithelial Like	ALAS2	0
Bone Marrow	0	2.90976606367294	0.373	0.056	0	Neutrophil	AZU1	0
Bone Marrow	0	2.85378333584421	0.319	0.025	0	Neutrophil	MS4A3	0
Bone Marrow	0	2.7636240944358	0.859	0.319	0	Pro Epithelial Like	AHSP	0
Bone Marrow	0	2.75852172837779	0.818	0.162	0	Pro Epithelial Like	SNCA	0
Bone Marrow	0	2.73280095931141	0.289	0.091	0	B Cell	MZB1	0
Bone Marrow	0	2.72504349537354	0.327	0.045	0	Neutrophil	CTSG	0
Bone Marrow	7.9443047578475e-218	2.69384058756563	0.297	0.073	1.53777907197654e-213	Neutrophil	PLBD1	3.58970114422748e-217
Bone Marrow	0	2.67743227659502	0.815	0.269	0	Pro Epithelial Like	CA1	0
Bone Marrow	0	2.66790495783281	0.338	0.054	0	Neutrophil	PRTN3	0
Bone Marrow	0	2.66507109227792	0.322	0.057	0	Neutrophil	CDA	0
Bone Marrow	0	2.62713108916458	0.369	0.027	0	Neutrophil	RACK1	0
Bone Marrow	0	2.6255798501289	0.659	0.329	0	Proliferating T	NKG7	0
Bone Marrow	0	2.56888802434629	0.251	0.011	0	Neutrophil	SLPI	0
Bone Marrow	5.09051921290984e-276	2.55085431457817	0.455	0.141	9.85371804042958e-272	Neutrophil	MNDA	2.68141912256352e-275
Bone Marrow	0	2.51710560227672	0.602	0.23	0	Macrophage	CST3	0
Bone Marrow	0	2.51118488304161	0.822	0.179	0	Pro Epithelial Like	SLC25A37	0
Bone Marrow	0	2.48346385096938	1	0.052	0	Naive T Cell	CCR7	0
Bone Marrow	1.29168560290238e-166	2.47182926738465	0.27	0.075	2.50031582153813e-162	Neutrophil	CYSTM1	4.97953526416661e-166
Bone Marrow	0	2.4345850486892	0.47	0.103	0	Proliferating T	GZMB	0
Bone Marrow	0	2.39562245321203	0.575	0.199	0	Neutrophil	FCN1	0
Bone Marrow	8.34475949884759e-152	2.38484155837744	0.309	0.1	1.61529509619193e-147	Neutrophil	MPO	3.05271927192973e-151
Bone Marrow	2.96759328687842e-240	2.35146397813407	0.611	0.315	5.74437032541056e-236	Neutrophil	S100A11	1.42602339908092e-239
Bone Marrow	0	2.32678689357633	0.434	0.071	0	Proliferating T	FGFBP2	0
Bone Marrow	6.45241855418788e-120	2.32132457907651	0.659	0.585	1.24899465953415e-115	Neutrophil	SRGN	2.08081673070388e-119
Bone Marrow	0	2.31669820696831	0.721	0.335	0	Macrophage	HLA-DRA	0
Bone Marrow	0	2.29356384670725	0.573	0.085	0	Pro Epithelial Like	GYPA	0
Bone Marrow	0	2.28325788127901	0.928	0.449	0	Neutrophil	LYZ	0
Bone Marrow	1.79830463760119e-190	2.27504298423085	0.526	0.214	3.48097828700463e-186	Pro Endothelial Cell	HIST1H4C	7.49134301152478e-190
Bone Marrow	3.62311334172415e-109	2.22539587461435	0.255	0.091	7.01326049557543e-105	Neutrophil	RAB27A	1.1135431784199e-108
Bone Marrow	6.68754801645514e-83	2.20673812815435	0.427	0.286	1.29450866954522e-78	Neutrophil	CD63	1.80313375490973e-82
Bone Marrow	0	2.18412439834594	0.635	0.223	0	Proliferating T	CCL5	0
Bone Marrow	0	2.16030647967274	0.39	0.062	0	Proliferating T	PRF1	0
Bone Marrow	0	2.15626938791862	0.446	0.16	0	Proliferating T	CCL4	0
Bone Marrow	0	2.1304808221481	0.669	0.25	0	CD8 T Cell	CCL5	0
Bone Marrow	6.60190273862885e-213	2.12545888444931	0.466	0.176	1.27793031311639e-208	Neutrophil	CSTA	2.94071283190321e-212
Bone Marrow	2.25512519725914e-80	2.10471358837605	0.522	0.453	4.36524584433451e-76	Neutrophil	TSPO	5.99673037455601e-80
Bone Marrow	0	2.10350814145112	0.686	0.099	0	Pro Epithelial Like	HEMGN	0
Bone Marrow	2.22803970355475e-52	2.09767567140879	0.273	0.154	4.31281645417093e-48	Neutrophil	EMB	4.97561730281961e-52
Bone Marrow	0	2.08836694586179	0.444	0.065	0	Pro Endothelial Cell	SOX4	0
Bone Marrow	0	2.0811409159052	0.852	0.29	0	Pro Epithelial Like	BLVRB	0
Bone Marrow	0	2.07851969739139	1	0.002	0	Pro Endothelial Cell	RTP4	0
Bone Marrow	0	2.06812607319751	0.333	0.06	0	Pro Endothelial Cell	IGLL1	0
Bone Marrow	0	2.04468262947253	0.356	0.107	0	Macrophage	CXCL8	0
Bone Marrow	0	2.04080277790625	0.749	0.107	0	Pro Epithelial Like	SLC4A1	0
Bone Marrow	0	2.03641951145963	0.662	0.422	0	Macrophage	LYZ	0
Bone Marrow	1.52159859190883e-57	2.03460980734541	0.252	0.128	2.94535839435793e-53	Neutrophil	APMAP	3.52167048791334e-57
Bone Marrow	0	2.03205887996581	0.662	0.239	0	Macrophage	HLA-DRB1	0
Bone Marrow	2.08053328230405e-29	2.02828494358287	0.259	0.179	4.02728827455595e-25	Neutrophil	LTA4H	3.80937045828248e-29
Bone Marrow	0	2.02404298896348	0.362	0.038	0	Pro Endothelial Cell	SPINK2	0
Bone Marrow	0	2.01544479652002	0.539	0.141	0	Proliferating T	GZMA	0
Bone Marrow	0	1.94560245850449	0.469	0.148	0	Proliferating T	KLRB1	0
Bone Marrow	2.83227348328283e-71	1.93719241019451	0.522	0.455	5.48243178159057e-67	Neutrophil	IFITM2	7.15189786452132e-71
Bone Marrow	0	1.93281438163994	0.425	0.093	0	Proliferating T	GZMH	0
Bone Marrow	0	1.92752461126599	0.659	0.302	0	Macrophage	HLA-DPB1	0
Bone Marrow	2.07454814625239e-294	1.92681108172653	0.438	0.158	4.01570284670074e-290	CD8 T Cell	CMC1	1.14125403935342e-293
Bone Marrow	0	1.92252554601105	0.708	0.111	0	Pro Epithelial Like	BPGM	0
Bone Marrow	0	1.91681687347859	0.652	0.005	0	CD8 T Cell	CRTAM	0
Bone Marrow	0	1.91521007855905	0.801	0.252	0	Pro Epithelial Like	BNIP3L	0
Bone Marrow	5.74867137897654e-118	1.91220218425003	0.562	0.424	1.11277031882849e-113	Neutrophil	ANXA1	1.83822951255363e-117
Bone Marrow	0	1.90054642506967	0.61	0.247	0	Macrophage	HLA-DPA1	0
Bone Marrow	0	1.8891139806721	0.742	0.105	0	Pro Epithelial Like	FECH	0
Bone Marrow	0	1.88395695093305	0.865	0.171	0	Pro Epithelial Like	NCOA4	0
Brain	0	5.8700331535167	0.894	0.151	0	Oligodendrocyte	PLP1	0
Brain	0	4.99315751496488	0.659	0.049	0	Monocyte	CD74	0
Brain	0	4.57831812277292	0.735	0.408	0	Astrocyte Slc1a2 High	SLC1A2	0
Brain	0	4.41048687257573	0.832	0.35	0	Oligodendrocyte	MBP	0
Brain	0	4.29846911033557	0.418	0.006	0	Endothelial Cell	CLDN5	0
Brain	0	4.27092704734848	0.101	0.019	0	Monocyte	CCL4L2	0
Brain	0	4.25828578358864	0.707	0.327	0	Oligodendrocyte	TF	0
Brain	0	4.16144048497109	0.812	0.271	0	Oligodendrocyte Progenitor Cell	PTPRZ1	0
Brain	0	4.12978907074096	0.648	0.112	0	Oligodendrocyte	MOBP	0
Brain	0	4.10978744323505	0.551	0.113	0	Monocyte	SPP1	0
Brain	0	4.0560900466287	0.44	0.017	0	Monocyte	HLA-DRA	0
Brain	0	4.05045960526921	0.466	0.241	0	Oligodendrocyte Progenitor Cell	LHFPL3	0
Brain	0	4.03393385442694	0.518	0.083	0	Oligodendrocyte	ST18	0
Brain	0	4.03274417589113	0.776	0.061	0	Inhibitory Neuron Cxcl14 High	CXCL14	0
Brain	0	4.02883314297785	0.109	0.017	0	Monocyte	CCL3	0
Brain	0	3.86252751922044	0.606	0.109	0	Oligodendrocyte	CNP	0
Brain	0	3.81306764043292	0.659	0.056	0	Oligodendrocyte Progenitor Cell	VCAN	0
Brain	0	3.80382131223471	0.849	0.345	0	Inhibitory Neuron Fgf13 High	FGF13	0
Brain	0	3.7830875241081	0.487	0.321	0	Astrocyte Slc1a2 High	ADGRV1	0
Brain	0	3.76955819218784	0.402	0.03	0	Astrocyte Slc1a2 High	GFAP	0
Brain	0	3.75701148147648	0.781	0.27	0	Inhibitory Neuron Fgf13 High	PRELID2	0
Brain	0	3.73135364145987	0.459	0.33	0	Astrocyte Slc1a2 High	GPC5	0
Brain	0	3.73072658855492	0.806	0.202	0	Inhibitory Neuron Cxcl14 High	ADARB2	0
Brain	0	3.72932305402553	0.738	0.112	0	Astrocyte Slc1a2 High	SLC1A3	0
Brain	0	3.72436621066469	0.615	0.147	0	Oligodendrocyte	TMEM144	0
Brain	0	3.723013397487	0.6	0.092	0	Astrocyte Slc1a2 High	ATP1A2	0
Brain	0	3.69935644400236	0.386	0.032	0	Microglia	LRMDA	0
Brain	0	3.65648066095166	0.566	0.091	0	Oligodendrocyte	SCD	0
Brain	0	3.62892828921894	0.653	0.209	0	Oligodendrocyte Progenitor Cell	BCAN	0
Brain	0	3.60318310178095	0.532	0.082	0	Oligodendrocyte	CERCAM	0
Brain	0	3.58990619121221	0.403	0.111	0	Endothelial Cell	FLT1	0
Brain	0	3.58743009454876	0.527	0.254	0	Inhibitory Neuron Grik1 High	GRIK1	0
Brain	0	3.5732055683078	0.838	0.219	0	Inhibitory Neuron Fgf13 High	ADARB2	0
Brain	0	3.55354076664823	0.379	0.009	0	Monocyte	C1QB	0
Brain	0	3.54362525431091	0.616	0.135	0	Oligodendrocyte Progenitor Cell	APOD	0
Brain	0	3.52738595044774	0.401	0.022	0	Monocyte	HLA-DRB1	0
Brain	0	3.5246400335208	0.56	0.291	0	Astrocyte Slc1a2 High	MT3	0
Brain	0	3.52257326189146	0.449	0.062	0	Astrocyte Slc1a2 High	AQP4	0
Brain	0	3.50568998090832	0.377	0.007	0	Monocyte	C1QC	0
Brain	0	3.49484878659573	0.585	0.165	0	Oligodendrocyte	CRYAB	0
Brain	0	3.4711761452508	0.876	0.409	0	Inhibitory Neuron Erbb4 High	ERBB4	0
Brain	0	3.45897631643417	0.477	0.17	0	Astrocyte Slc1a2 High	COL5A3	0
Brain	0	3.45480713502495	0.449	0.024	0	Oligodendrocyte	PPP1R14A	0
Brain	0	3.4516468033106	0.64	0.214	0	Monocyte	B2M	0
Brain	0	3.43275874152183	0.419	0.057	0	Astrocyte Slc1a2 High	MT2A	0
Brain	3.74001586220373e-114	3.4142642164142	0.611	0.448	7.43589953723345e-110	Microglia	PLXDC2	1.25908065664608e-113
Brain	0	3.41409790667912	0.888	0.052	0	Inhibitory Neuron Fgf13 High	KIT	0
Brain	0	3.40708536598696	0.537	0.017	0	Inhibitory Neuron Cxcl14 High	VIP	0
Brain	0	3.40362490313434	0.503	0.246	0	Oligodendrocyte Progenitor Cell	PCDH15	0
Brain	0	3.39280486168082	0.237	0.007	0	Monocyte	RGS1	0
Brain	0	3.37563250278167	0.483	0.271	0	Oligodendrocyte	RNF220	0
Brain	0	3.36103742320387	0.42	0.435	0	Oligodendrocyte	CTNNA3	0
Brain	0	3.3544890781659	0.536	0.092	0	Oligodendrocyte	CLDN11	0
Brain	0	3.34999732120765	0.429	0.024	0	Astrocyte Slc1a2 High	GJA1	0
Brain	0	3.33829874073692	0.419	0.04	0	Monocyte	LPAR6	0
Brain	0	3.33773437998049	0.5	0.083	0	Oligodendrocyte	ENPP2	0
Brain	0	3.33722326320286	0.579	0.285	0	Oligodendrocyte	CLDND1	0
Brain	0	3.33147154858028	0.356	0.008	0	Monocyte	C1QA	0
Brain	0	3.3304587000971	0.566	0.044	0	Oligodendrocyte Progenitor Cell	OLIG1	0
Brain	0	3.32460337190683	0.451	0.015	0	Astrocyte Slc1a2 High	FGFR3	0
Brain	0	3.30901886301422	0.673	0.149	0	Oligodendrocyte	PTGDS	0
Brain	0	3.30422877383877	0.813	0.572	0	Monocyte	TMSB4X	0
Brain	0	3.29447333926552	0.463	0.058	0	Oligodendrocyte	CNDP1	0
Brain	0	3.28695298613959	0.695	0.575	0	Astrocyte Slc1a2 High	CLU	0
Brain	0	3.27905463135921	0.309	0.015	0	Endothelial Cell	IFI27	0
Brain	0	3.25205751921463	0.355	0.132	0	Endothelial Cell	ABCB1	0
Brain	0	3.2357366383131	0.588	0.165	0	Astrocyte Slc1a2 High	CST3	0
Brain	0	3.23497873607859	0.567	0.085	0	Astrocyte Slc1a2 High	NDRG2	0
Brain	8.57808628534973e-50	3.21909190512527	0.246	0.015	1.70549511525323e-45	Astrocyte Slc4a4 High	AEBP1	1.91047283094079e-49
Brain	0	3.1863317220882	0.429	0.027	0	Oligodendrocyte	RNASE1	0
Brain	0.00337248202471586	3.14384299981571	0.311	0.214	1	Astrocyte Slc4a4 High	GLIS3	0.00348794012459579
Brain	0	3.14287062852264	0.708	0.517	0	Oligodendrocyte Progenitor Cell	TNR	0
Brain	0	3.12266367153335	0.35	0.023	0	Endothelial Cell	EPAS1	0
Brain	0	3.12184982154518	0.444	0.029	0	Oligodendrocyte	MOG	0
Brain	0	3.10770195633833	0.328	0.018	0	Monocyte	HLA-DPA1	0
Brain	0	3.10479683446366	0.423	0.017	0	Oligodendrocyte	ERMN	0
Brain	0	3.09729691363193	0.817	0.337	0	Inhibitory Neuron Fgf13 High	PTCHD4	0
Brain	0	3.09216686686218	0.434	0.035	0	Oligodendrocyte	MAG	0
Brain	0	3.09145451664925	0.772	0.575	0	Monocyte	FTL	0
Brain	0	3.08894007772014	0.359	0.069	0	Endothelial Cell	IGFBP7	0
Brain	0	3.08626868041912	0.521	0.277	0	Oligodendrocyte	QDPR	0
Brain	0	3.06953563669979	0.456	0.059	0	Oligodendrocyte Progenitor Cell	SMOC1	0
Brain	0	3.06428914397432	0.828	0.432	0	Inhibitory Neuron Fgf13 High	SGCZ	0
Brain	0	3.06246479994916	0.41	0.068	0	Oligodendrocyte Progenitor Cell	PDGFRA	0
Brain	5.70707408813068e-06	3.04061789997068	0.541	0.459	0.113468047020214	Astrocyte Slc4a4 High	PITPNC1	6.68514946974278e-06
Brain	0	3.03962909771142	0.655	0.436	0	Monocyte	PLXDC2	0
Brain	0	3.03251460506243	0.697	0.549	0	Oligodendrocyte	SLC44A1	0
Brain	0	3.01675603863046	0.807	0.181	0	Inhibitory Neuron Fgf13 High	FBXL7	0
Brain	0	3.01640629125172	0.352	0.017	0	Monocyte	LAPTM5	0
Brain	4.12102739336361e-114	3.01634809780763	0.306	0.104	8.19342666348553e-110	Microglia	DOCK8	1.3869907982543e-113
Brain	1.66047609509733e-20	3.01438234996809	0.361	0.072	3.30135857227251e-16	Astrocyte Slc4a4 High	VCAN	2.68404839922445e-20
Brain	3.16536846745508e-57	2.99326683880696	0.403	0.256	6.29338558699418e-53	Microglia	ARHGAP24	7.47748361179767e-57
Brain	0	2.99304607881263	0.351	0.015	0	Monocyte	TYROBP	0
Brain	0	2.97508625300406	0.831	0.27	0	Inhibitory Neuron Fgf13 High	MYO16	0
Brain	0	2.96313049939602	0.434	0.03	0	Oligodendrocyte	CARNS1	0
Brain	0	2.95705044270108	0.483	0.213	0	Oligodendrocyte	PLEKHH1	0
Brain	0	2.94404229701915	0.341	0.014	0	Monocyte	CYBA	0
Brain	0	2.94116449650489	0.425	0.084	0	Monocyte	APOE	0
Brain	0	2.94071266722178	0.425	0.034	0	Oligodendrocyte	UGT8	0
Brain	0	2.93840652299616	0.626	0.396	0	Oligodendrocyte Progenitor Cell	EPN2	0
Brain Anterior Cingulate Cortex	0	5.56995147955285	0.795	0.123	0	Oligodendrocyte	PLP1	0
Brain Anterior Cingulate Cortex	0	5.47602594888562	0.8	0.098	0	Astrocyte_SLC1A2 High	MT2A	0
Brain Anterior Cingulate Cortex	0	4.9249593166927	0.645	0.083	0	Monocyte	SPP1	0
Brain Anterior Cingulate Cortex	9.61406246838977e-166	4.40733251543472	0.316	0.006	1.91146789996525e-161	Endothelial Cell	CLDN5	3.6948236903686e-165
Brain Anterior Cingulate Cortex	0	4.19675346060085	0.521	0.03	0	Astrocyte_SLC1A2 High	MT1E	0
Brain Anterior Cingulate Cortex	3.90170956988845e-126	4.14382262045355	0.409	0.112	7.75737896685221e-122	Oligodendrocyte	ST18	1.29150521012634e-125
Brain Anterior Cingulate Cortex	8.30542924566057e-189	4.12560540358006	0.716	0.313	1.65128544262223e-184	Oligodendrocyte	MBP	3.44218374948951e-188
Brain Anterior Cingulate Cortex	0	4.11451499041953	0.794	0.43	0	Astrocyte_SLC1A2 High	MT3	0
Brain Anterior Cingulate Cortex	5.75463169192281e-260	4.03454637094858	0.645	0.411	1.14413587298809e-255	Astrocyte_SLC1A2 High	SLC1A2	2.91058820399366e-259
Brain Anterior Cingulate Cortex	2.70847191882189e-119	4.02619729173357	0.518	0.394	5.38498386900168e-115	Astrocyte_SLC1A2 High	ADGRV1	8.71038788192115e-119
Brain Anterior Cingulate Cortex	6.24203870848285e-70	4.02504901652972	0.722	0.591	1.24104213602056e-65	Monocyte	FTL	1.56349328576956e-69
Brain Anterior Cingulate Cortex	6.36029550355669e-277	3.92579750431286	0.441	0.05	1.26455395201714e-272	Monocyte	CD74	3.35798309489304e-276
Brain Anterior Cingulate Cortex	0	3.91626558590391	0.593	0.066	0	Astrocyte_SLC1A2 High	GFAP	0
Brain Anterior Cingulate Cortex	0.000767159192286801	3.88832943170767	0.307	0.325	1	Oligodendrocyte Progenitor Cell	LHFPL3	0.000834410721322634
Brain Anterior Cingulate Cortex	1.26009993829232e-11	3.8760314629631	0.351	0.104	2.50533069731278e-07	Endothelial Cell	NOTCH3	1.78075274794877e-11
Brain Anterior Cingulate Cortex	0	3.82882622732893	0.643	0.071	0	Oligodendrocyte Progenitor Cell	VCAN	0
Brain Anterior Cingulate Cortex	0	3.80796278552088	0.41	0.026	0	Astrocyte_SLC1A2 High	MT1F	0
Brain Anterior Cingulate Cortex	0	3.79095058829442	0.433	0.041	0	Inhibitory Neuron_CXCL14 High	VIP	0
Brain Anterior Cingulate Cortex	0	3.77077047352175	0.504	0.051	0	Astrocyte_SLC1A2 High	GJA1	0
Brain Anterior Cingulate Cortex	0	3.68949360207382	0.374	0.034	0	Astrocyte_SLC1A2 High	MT1G	0
Brain Anterior Cingulate Cortex	5.04361899277002e-147	3.68659129545015	0.496	0.149	1.00277232814254e-142	Oligodendrocyte	TMEM144	1.81253636252314e-146
Brain Anterior Cingulate Cortex	0	3.66524016573686	0.811	0.095	0	Inhibitory Neuron_FGF13 High	KIT	0
Brain Anterior Cingulate Cortex	0	3.66368787695735	0.288	0.005	0	Monocyte	AIF1	0
Brain Anterior Cingulate Cortex	5.89764198735465e-86	3.65698718605973	0.577	0.343	1.17256917992585e-81	Oligodendrocyte	TF	1.61662502355396e-85
Brain Anterior Cingulate Cortex	4.74155419383046e-207	3.64399374480889	0.546	0.132	9.42715804817371e-203	Oligodendrocyte	MOBP	2.07633210144861e-206
Brain Anterior Cingulate Cortex	1.03825765283326e-110	3.64146277644577	0.413	0.112	2.06426386536309e-106	Monocyte	C3	3.21307438127235e-110
Brain Anterior Cingulate Cortex	6.29466259384158e-101	3.63664091852923	0.628	0.3	1.25150481690758e-96	Oligodendrocyte Progenitor Cell	PTPRZ1	1.86185064682909e-100
Brain Anterior Cingulate Cortex	0	3.56907690236352	0.501	0.11	0	Astrocyte_SLC1A2 High	SLC1A3	0
Brain Anterior Cingulate Cortex	0	3.54682523039736	0.668	0.14	0	Inhibitory Neuron_CXCL14 High	CXCL14	0
Brain Anterior Cingulate Cortex	1.08716493518243e-164	3.53797381857564	0.51	0.11	2.16150132412971e-160	Oligodendrocyte Progenitor Cell	PDGFRA	4.16280057981948e-164
Brain Anterior Cingulate Cortex	6.71905399731911e-05	3.49868133847898	1	0.481	1	Microglia	ERBB4	7.72671255944871e-05
Brain Anterior Cingulate Cortex	0	3.47097135506663	0.328	0.008	0	Monocyte	C1QB	0
Brain Anterior Cingulate Cortex	1.39842650556468e-59	3.44920233061588	0.486	0.252	2.7803515783637e-55	Monocyte	RNASET2	3.28105998892123e-59
Brain Anterior Cingulate Cortex	0	3.44828649261297	0.478	0.072	0	Astrocyte_SLC1A2 High	S100B	0
Brain Anterior Cingulate Cortex	1.50271657736642e-169	3.42313495858988	0.519	0.106	2.98770109911991e-165	Oligodendrocyte Progenitor Cell	SMOC1	5.84994349769651e-169
Brain Anterior Cingulate Cortex	5.0497713746574e-191	3.41348880770582	0.479	0.221	1.00399554470938e-186	Astrocyte_SLC1A2 High	COL5A3	2.10731682915491e-190
Brain Anterior Cingulate Cortex	0	3.40846323313056	0.29	0.005	0	Monocyte	C1QA	0
Brain Anterior Cingulate Cortex	0	3.40759150979563	0.549	0.085	0	Inhibitory Neuron_GRIK1 High	SST	0
Brain Anterior Cingulate Cortex	5.65948572080269e-217	3.39816613509974	0.475	0.184	1.12521895100999e-212	Astrocyte_SLC1A2 High	CRYAB	2.55097875697221e-216
Brain Anterior Cingulate Cortex	0	3.39228796435363	0.42	0.084	0	Astrocyte_SLC1A2 High	AQP4	0
Brain Anterior Cingulate Cortex	1.06706339402249e-140	3.37014445978395	0.522	0.131	2.12153543999552e-136	Oligodendrocyte Progenitor Cell	APOD	3.74526370952338e-140
Brain Anterior Cingulate Cortex	0	3.36977047706274	0.359	0.035	0	Astrocyte_SLC1A2 High	MT1X	0
Brain Anterior Cingulate Cortex	8.89157540811853e-135	3.36783399646865	0.551	0.313	1.76782302264213e-130	Inhibitory Neuron_GRIK1 High	GRIK1	3.04811773184611e-134
Brain Anterior Cingulate Cortex	3.25988710626859e-162	3.31384744246521	0.478	0.101	6.4813075446832e-158	Monocyte	ZFP36L1	1.23757486720953e-161
Brain Anterior Cingulate Cortex	1.72033964341008e-254	3.28919385343993	0.531	0.215	3.42037927902793e-250	Astrocyte_SLC1A2 High	CST3	8.57760807800014e-254
Brain Anterior Cingulate Cortex	4.04600180547043e-272	3.28906670563127	0.741	0.315	8.04426078963631e-268	Excitatory Neuron_HS3ST4 High	HS3ST4	2.11072503709387e-271
Brain Anterior Cingulate Cortex	1.73847021016957e-11	3.27651450005299	0.37	0.325	3.45642647185914e-07	Oligodendrocyte Progenitor Cell	PCDH15	2.44946187057159e-11
Brain Anterior Cingulate Cortex	0	3.25762306379205	0.534	0.162	0	Astrocyte_SLC1A2 High	GLUL	0
Brain Anterior Cingulate Cortex	1.01084369704462e-160	3.24400267747863	0.446	0.107	2.00975943846411e-156	Oligodendrocyte	CERCAM	3.81715360741473e-160
Brain Anterior Cingulate Cortex	0	3.20711457445504	0.381	0.008	0	Astrocyte_SLC1A2 High	EMX2	0
Brain Anterior Cingulate Cortex	2.42479213733545e-09	3.15771199602298	0.474	0.207	4.82097172745034e-05	Endothelial Cell	FLT1	3.24543874432395e-09
Brain Anterior Cingulate Cortex	8.91606702230456e-269	3.15627212903878	0.288	0.018	1.77269244537459e-264	Monocyte	LAPTM5	4.61309173133987e-268
Brain Anterior Cingulate Cortex	7.08019736526184e-126	3.1544599228701	0.594	0.192	1.40768484016136e-121	Oligodendrocyte Progenitor Cell	BCAN	2.34106565064559e-125
Brain Anterior Cingulate Cortex	2.8877699943788e-83	3.15097603303076	0.305	0.146	5.74146430282394e-79	Astrocyte_SLC1A2 High	MYBPC1	7.80141524550574e-83
Brain Anterior Cingulate Cortex	0	3.14220112011675	0.5	0.034	0	Oligodendrocyte Progenitor Cell	OLIG1	0
Brain Anterior Cingulate Cortex	8.33486158496709e-56	3.1408633464438	0.481	0.283	1.65713718032316e-51	Oligodendrocyte	CLDND1	1.90633888125772e-55
Brain Anterior Cingulate Cortex	1.96408555301064e-199	3.14017227229379	0.525	0.121	3.90499489649576e-195	Oligodendrocyte	SCD	8.40781921612262e-199
Brain Anterior Cingulate Cortex	0	3.13175118856909	0.376	0.068	0	Astrocyte_SLC1A2 High	COPS9	0
Brain Anterior Cingulate Cortex	5.04882331317327e-72	3.12995164183773	0.766	0.659	1.00380705112511e-67	Monocyte	TMSB4X	1.28049485142389e-71
Brain Anterior Cingulate Cortex	4.74997916522626e-262	3.09580823760898	0.284	0.018	9.44390857630285e-258	Monocyte	TYROBP	2.41575388076365e-261
Brain Anterior Cingulate Cortex	6.17891221570617e-05	3.08681509629684	1	0.358	1	Microglia	SLIT2	7.11788317036114e-05
Brain Anterior Cingulate Cortex	4.34115128640887e-42	3.07937373300622	0.305	0.125	8.63107698763812e-38	Monocyte	CSF1R	8.95849068727541e-42
Brain Anterior Cingulate Cortex	0	3.07403561265354	0.518	0.108	0	Astrocyte_SLC1A2 High	NDRG2	0
Brain Anterior Cingulate Cortex	0	3.06510651034839	0.422	0.028	0	Astrocyte_SLC1A2 High	FGFR3	0
Brain Anterior Cingulate Cortex	0	3.04363306799063	0.421	0.039	0	Oligodendrocyte	MOG	0
Brain Anterior Cingulate Cortex	4.50677765358872e-33	3.04127732281543	0.351	0.04	8.96037533086509e-29	Endothelial Cell	IFITM3	8.57011708089626e-33
Brain Anterior Cingulate Cortex	0	3.03483376340775	0.28	0.004	0	Monocyte	C1QC	0
Brain Anterior Cingulate Cortex	1.14714578353299e-294	3.01919389007918	0.414	0.099	2.28075524682029e-290	Astrocyte_SLC1A2 High	ATP1A2	6.31499346497744e-294
Brain Anterior Cingulate Cortex	2.8961949566509e-193	3.01721867189294	0.331	0.034	5.75821481281333e-189	Oligodendrocyte Progenitor Cell	GPNMB	1.2166656998153e-192
Brain Anterior Cingulate Cortex	9.7964613032899e-86	3.01524323488886	0.388	0.136	1.9477324363201e-81	Oligodendrocyte	ENPP2	2.6819730228162e-85
Brain Anterior Cingulate Cortex	0	2.9823573183189	0.668	0.052	0	Inhibitory Neuron_ERBB4 High	TAC1	0
Brain Anterior Cingulate Cortex	3.14706107627855e-51	2.97844619184549	0.563	0.459	6.25698683185701e-47	Oligodendrocyte	SLC44A1	6.97066514254415e-51
Brain Anterior Cingulate Cortex	0	2.95710343300578	0.37	0.024	0	Oligodendrocyte	RNASE1	0
Brain Anterior Cingulate Cortex	0	2.952557526566	0.459	0.108	0	Astrocyte_SLC1A2 High	ATP5ME	0
Brain Anterior Cingulate Cortex	3.78062682314552e-06	2.94636076204344	0.439	0.231	0.0751664224977792	Endothelial Cell	A2M	4.58080671972256e-06
Brain Anterior Cingulate Cortex	4.23867041422319e-111	2.93915907467426	0.456	0.287	8.42732451755854e-107	Inhibitory Neuron_CXCL14 High	ADARB2	1.31402320417489e-110
Brain Anterior Cingulate Cortex	3.16237808659029e-143	2.93818490246874	0.547	0.18	6.28744011175882e-139	Oligodendrocyte	CNTN2	1.12071618938237e-142
Brain Anterior Cingulate Cortex	5.28004272827393e-154	2.93616428976044	0.75	0.465	1.04977809523542e-149	Inhibitory Neuron_ERBB4 High	ERBB4	1.94700418306975e-153
Brain Anterior Cingulate Cortex	4.22636682340969e-83	2.93448085267138	0.568	0.374	8.40286251830314e-79	Inhibitory Neuron_FGF13 High	FGF13	1.14079431145253e-82
Brain Anterior Cingulate Cortex	9.7086062806816e-37	2.91456258501575	0.477	0.353	1.93026510072512e-32	Oligodendrocyte	RNF220	1.91187371135315e-36
Brain Anterior Cingulate Cortex	2.53147684874375e-146	2.91068004582578	0.416	0.185	5.03308227067233e-142	Astrocyte_SLC1A2 High	FAM107A	9.07473466349669e-146
Brain Anterior Cingulate Cortex	0	2.88722404125516	0.622	0.212	0	Astrocyte_SLC1A2 High	PTGDS	0
Brain Anterior Cingulate Cortex	1.16304918579693e-275	2.88229735557089	0.4	0.095	2.31237439120146e-271	Astrocyte_SLC1A2 High	ATP5F1E	6.12107440666186e-275
Brain Anterior Cingulate Cortex	0	2.86442447775624	0.29	0.014	0	Astrocyte_SLC1A2 High	SLC14A1	0
Brain Anterior Cingulate Cortex	6.2814873593889e-174	2.86100938180769	0.411	0.162	1.2488853167937e-169	Astrocyte_SLC1A2 High	HIF3A	2.48188472373108e-173
Brain Anterior Cingulate Cortex	1.78086933946744e-13	2.8600102936617	0.466	0.453	3.54072442072915e-09	Monocyte	RPLP1	2.61232289726328e-13
Brain Anterior Cingulate Cortex	4.94155946216992e-08	2.84415223817411	0.439	0.19	0.000982480852268623	Endothelial Cell	SLC7A5	6.37722702401825e-08
Brain Anterior Cingulate Cortex	7.82164046807327e-161	2.84002058772343	0.421	0.088	1.55509855786233e-156	Oligodendrocyte	CNP	2.95495916976762e-160
Brain Anterior Cingulate Cortex	1.00508874911478e-209	2.8258845961429	0.384	0.058	1.99831745099001e-205	Oligodendrocyte	ABCA8	4.43536830109013e-209
Brain Anterior Cingulate Cortex	0	2.82167804743372	0.53	0.031	0	Inhibitory Neuron_CXCL14 High	CALB2	0
Brain Anterior Cingulate Cortex	3.11611473458006e-33	2.80582322079338	0.558	0.504	6.19545931529208e-29	Oligodendrocyte Progenitor Cell	TNR	5.9350278250167e-33
Brain Anterior Cingulate Cortex	6.5947979190034e-18	2.80186079564295	0.52	0.498	1.31117772225626e-13	Monocyte	TMSB10	1.04334086874059e-17
Brain Anterior Cingulate Cortex	1.46038235474428e-11	2.7992542211894	0.443	0.42	2.90353219770258e-07	Monocyte	RPLP2	2.06093349587726e-11
Brain Anterior Cingulate Cortex	4.44289363490766e-195	2.79341012558796	0.549	0.295	8.83336112492341e-191	Inhibitory Neuron_CXCL14 High	CNR1	1.87705166971821e-194
Brain Anterior Cingulate Cortex	0	2.78471207521702	0.295	0.013	0	Oligodendrocyte Progenitor Cell	OLIG2	0
Brain Anterior Cingulate Cortex	9.19328965088031e-15	2.77479182199594	0.421	0.12	1.82780984838802e-10	Endothelial Cell	IGFBP7	1.38136574583132e-14
Brain Anterior Cingulate Cortex	0.000988534914828491	2.74357246403481	0.8	0.289	1	Microglia	NHS	0.00106795962985429
Brain Anterior Cingulate Cortex	1.63490521794205e-25	2.73647504052946	0.423	0.329	3.25051855431238e-21	Oligodendrocyte	PIP4K2A	2.86405257774427e-25
Brain Anterior Cingulate Cortex	4.69309531671904e-38	2.71720454237269	0.415	0.387	9.33081210870079e-34	Astrocyte_SLC1A2 High	SFXN5	9.35252792062883e-38
Brain Anterior Cingulate Cortex	3.57619410172933e-229	2.70323447678438	0.689	0.428	7.11018911305825e-225	Inhibitory Neuron_CXCL14 High	CCK	1.66866677773166e-228
Brain Anterior Cingulate Cortex	1.40649113408033e-192	6.38377182755057	0.821	0.19	2.7963856727785e-188	Oligodendrocyte	PLP1	6.66994153875902e-192
Brain Anterior Cingulate Cortex	3.41274084702782e-156	5.37954592157294	1	0.719	6.78521135206072e-152	Astrocyte Slc1a2 High	SLC1A2	1.39994571264129e-155
Brain Anterior Cingulate Cortex	2.13816329922107e-155	5.21413729334778	1	0.756	4.25109627151133e-151	Astrocyte Slc1a2 High	ADGRV1	8.74080242983913e-155
Brain Anterior Cingulate Cortex	4.27497398572397e-293	4.9822108493722	1	0.176	8.4995032784164e-289	Astrocyte Slc1a2 High	SLC1A3	2.7185054681292e-292
Brain Anterior Cingulate Cortex	0	4.88792832068666	0.693	0.075	0	Inhibitory Neuron Cxcl14 High	VIP	0
Brain Anterior Cingulate Cortex	3.28970748092218e-156	4.85767001718437	0.782	0.225	6.54059641356949e-152	Oligodendrocyte	ST18	1.349573910005e-155
Brain Anterior Cingulate Cortex	3.87652627901997e-49	4.8095636830546	0.961	0.273	7.70730954794751e-45	Oligodendrocyte Progenitor Cell	APBB1IP	8.58626156762046e-49
Brain Anterior Cingulate Cortex	4.20041515733038e-131	4.73235829357827	0.961	0.077	8.35126541580427e-127	Oligodendrocyte Progenitor Cell	LPAR6	1.53763487381373e-130
Brain Anterior Cingulate Cortex	6.07241178317394e-101	4.69057844608706	0.922	0.095	1.20731691073064e-96	Oligodendrocyte Progenitor Cell	CD74	1.90657740397499e-100
Brain Anterior Cingulate Cortex	5.2255912185627e-07	4.65512074657989	0.917	0.446	0.0103895204607464	Endothelial Cell/Pericyte	FLT1	6.34995562276066e-07
Brain Anterior Cingulate Cortex	7.9985718852535e-33	4.43205044109353	1	0.847	1.5902760622261e-28	Oligodendrocyte Progenitor Cell	PLXDC2	1.5160150505032e-32
Brain Anterior Cingulate Cortex	2.40467930873852e-112	4.3791593061016	0.893	0.554	4.78098340163392e-108	Oligodendrocyte	MBP	8.01852047995658e-112
Brain Anterior Cingulate Cortex	0	4.37844722939986	0.941	0.022	0	Oligodendrocyte Progenitor Cell	CX3CR1	0
Brain Anterior Cingulate Cortex	1.06958978925665e-31	4.36270385930898	0.98	0.716	2.12655841900008e-27	Oligodendrocyte Progenitor Cell	SFMBT2	2.00206882206218e-31
Brain Anterior Cingulate Cortex	1.05370301180949e-34	4.35814802317623	1	0.697	2.09497232807963e-30	Oligodendrocyte Progenitor Cell	ST6GAL1	2.03821662526739e-34
Brain Anterior Cingulate Cortex	1.99328960959084e-45	4.32943464590983	0.961	0.303	3.9630584017885e-41	Oligodendrocyte Progenitor Cell	DOCK8	4.27490012099648e-45
Brain Anterior Cingulate Cortex	3.63844812973743e-67	4.25104811131302	1	0.192	7.23396257154395e-63	Oligodendrocyte Progenitor Cell	BLNK	9.24980496212815e-67
Brain Anterior Cingulate Cortex	2.92123360956313e-33	4.20627359021833	0.941	0.435	5.80799666253341e-29	Oligodendrocyte Progenitor Cell	AOAH	5.56358840185463e-33
Brain Anterior Cingulate Cortex	8.99435219344337e-32	4.19415200771602	1	0.791	1.78825710310041e-27	Oligodendrocyte Progenitor Cell	ARHGAP24	1.68507167475325e-31
Brain Anterior Cingulate Cortex	0	4.17595018049823	0.976	0.141	0	Inhibitory Neuron Grik1 High	SST	0
Brain Anterior Cingulate Cortex	8.59285316225465e-91	4.07549485670752	0.843	0.086	1.70843106571947e-86	Oligodendrocyte Progenitor Cell	P2RY12	2.54662799794406e-90
Brain Anterior Cingulate Cortex	3.93381371877333e-134	4.01856023197256	0.98	0.077	7.82120843566514e-130	Oligodendrocyte Progenitor Cell	ADAM28	1.46095876941834e-133
Brain Anterior Cingulate Cortex	2.238039124511e-273	4.00282634501046	0.998	0.621	4.44966938735277e-269	Inhibitory Neuron Grik1 High	GRIK1	1.35544679468806e-272
Brain Anterior Cingulate Cortex	5.36629752338977e-44	3.95554836554467	0.922	0.274	1.06692727360035e-39	Oligodendrocyte Progenitor Cell	TBXAS1	1.13676301696719e-43
Brain Anterior Cingulate Cortex	3.88828095350986e-248	3.9412900504158	0.938	0.237	7.7306801917683e-244	Oligodendrocyte	APOD	2.20058385048118e-247
Brain Anterior Cingulate Cortex	7.00600089338823e-33	3.9262803720072	1	0.642	1.39293309762345e-28	Oligodendrocyte Progenitor Cell	ITPR2	1.32872246171936e-32
Brain Anterior Cingulate Cortex	2.37832773468215e-137	3.91894646073533	0.996	0.85	4.72859120209505e-133	Astrocyte Slc1a2 High	GPC5	8.96639669171305e-137
Brain Anterior Cingulate Cortex	6.52493417862996e-210	3.91846040522374	0.638	0.086	1.29728741339521e-205	Oligodendrocyte	SPP1	3.28719319647153e-209
Brain Anterior Cingulate Cortex	4.63212388439855e-125	3.90955468837942	0.979	0.785	9.20958870696119e-121	Astrocyte Slc1a2 High	ARHGAP24	1.64774383727005e-124
Brain Anterior Cingulate Cortex	7.74029818969648e-40	3.89314628098707	0.922	0.307	1.53892608607545e-35	Oligodendrocyte Progenitor Cell	INPP5D	1.57704171362185e-39
Brain Anterior Cingulate Cortex	1.06600878781013e-07	3.87387573456846	0.75	0.228	0.0021194386719241	Endothelial Cell/Pericyte	ABCB1	1.32475175442256e-07
Brain Anterior Cingulate Cortex	5.09321743174513e-07	3.86547131103107	0.833	0.374	0.0101263348977957	Endothelial Cell/Pericyte	MECOM	6.19136151812598e-07
Brain Anterior Cingulate Cortex	0	3.84796782780559	0.893	0.213	0	Inhibitory Neuron Cxcl14 High	CXCL14	0
Brain Anterior Cingulate Cortex	1.64051909472682e-18	3.79913251527475	0.775	0.7	3.26168006413586e-14	Oligodendrocyte	LHFPL3	2.57268880148089e-18
Brain Anterior Cingulate Cortex	2.07252339137414e-06	3.79831818328327	0.75	0.279	0.0412059100673007	Endothelial Cell/Pericyte	ATP10A	2.46715308670099e-06
Brain Anterior Cingulate Cortex	4.04533414273661e-122	3.77944847886557	0.994	0.416	8.04293334258893e-118	Granule Cell	HTR2C	1.41841301707787e-121
Brain Anterior Cingulate Cortex	3.85136154698857e-22	3.76292604040223	0.863	0.507	7.65727702772267e-18	Oligodendrocyte Progenitor Cell	DLEU7	6.3790919568328e-22
Brain Anterior Cingulate Cortex	1.49393398924668e-87	3.74475023392725	0.71	0.3	2.97023955742025e-83	Oligodendrocyte	TMEM144	4.34397804486668e-87
Brain Anterior Cingulate Cortex	0.000473074593161743	3.73734123090569	0.583	0.266	1	Endothelial Cell/Pericyte	COLEC12	0.000510858684647647
Brain Anterior Cingulate Cortex	1.06050746039601e-99	3.73046418153319	0.922	0.096	2.10850093275934e-95	Oligodendrocyte Progenitor Cell	SYK	3.30690470220803e-99
Brain Anterior Cingulate Cortex	2.6373118614249e-144	3.72434866319991	1	0.758	5.24350344288498e-140	Astrocyte Slc1a2 High	NKAIN3	1.02588154663411e-143
Brain Anterior Cingulate Cortex	1.94854146640801e-50	3.71129244368248	0.251	0.065	3.87409014351241e-46	Inhibitory Neuron Grik1 High	NPY	4.36256664807388e-50
Brain Anterior Cingulate Cortex	8.01553715614361e-32	3.70966653797631	1	0.553	1.59364909738447e-27	Oligodendrocyte Progenitor Cell	ARHGAP22	1.50253364221249e-31
Brain Anterior Cingulate Cortex	2.49560099119722e-50	3.6962546234484	0.814	0.691	4.96175389069831e-46	Oligodendrocyte	TF	5.58261943806518e-50
Brain Anterior Cingulate Cortex	4.27729206775132e-27	3.69401919802964	0.902	0.478	8.50411208910317e-23	Oligodendrocyte Progenitor Cell	A2M	7.57282333691789e-27
Brain Anterior Cingulate Cortex	2.52339598266184e-44	3.69031688831529	0.971	0.951	5.01701589272827e-40	Oligodendrocyte	CTNNA3	5.35998493755683e-44
Brain Anterior Cingulate Cortex	1.43450454321154e-31	3.67747645110049	1	0.934	2.85208193281319e-27	Oligodendrocyte Progenitor Cell	DOCK4	2.68131313630182e-31
Brain Anterior Cingulate Cortex	3.72021302622544e-71	3.65949120391176	0.922	0.789	7.39652753874141e-67	Astrocyte Slc1a2 High	HPSE2	9.72426202801781e-71
Brain Anterior Cingulate Cortex	0	3.57139558638056	1	0.585	0	Inhibitory Neuron Cxcl14 High	ADARB2	0
Brain Anterior Cingulate Cortex	4.85327925474751e-149	3.56969380794976	1	0.598	9.649289814289e-145	Astrocyte Slc1a2 High	SLC4A4	1.9292658856862e-148
Brain Anterior Cingulate Cortex	7.73136687031653e-92	3.56339704141961	0.671	0.254	1.53715036115633e-87	Oligodendrocyte	MOBP	2.305342282071e-91
Brain Anterior Cingulate Cortex	3.15332293066135e-43	3.55938145097847	0.814	0.679	6.2694366507409e-39	Oligodendrocyte	RNF220	6.63389519478607e-43
Brain Anterior Cingulate Cortex	1.35450781906055e-148	3.53693706264028	1	0.83	2.69303244585618e-144	Astrocyte Slc1a2 High	MSI2	5.37393927296409e-148
Brain Anterior Cingulate Cortex	1.08803009762485e-253	3.53288543249064	0.897	0.151	2.16322144009773e-249	Astrocyte Slc1a2 High	AQP4	6.25297076839255e-253
Brain Anterior Cingulate Cortex	4.65225810968698e-25	3.52378036594657	0.961	0.654	9.24961957367966e-21	Oligodendrocyte Progenitor Cell	SLC9A9	8.02150399444988e-25
Brain Anterior Cingulate Cortex	2.18489891335888e-225	3.52042790381328	0.988	0.243	4.34401601954012e-221	Astrocyte Slc1a2 High	GLUL	1.15567773591744e-224
Brain Anterior Cingulate Cortex	5.09676712735071e-55	3.51761523828213	1	0.259	1.01333924025987e-50	Oligodendrocyte Progenitor Cell	CSF1R	1.18370715672042e-54
Brain Anterior Cingulate Cortex	1.26501708656606e-19	3.51651877175706	0.941	0.742	2.51510697151065e-15	Oligodendrocyte Progenitor Cell	SYNDIG1	2.01794665987377e-19
Brain Anterior Cingulate Cortex	2.89810360971116e-07	3.51562874762096	0.917	0.421	0.00576200959682772	Endothelial Cell/Pericyte	ABCG2	3.55153314479298e-07
Brain Anterior Cingulate Cortex	7.054069604062e-32	3.50712033339572	0.824	0.275	1.40249011867961e-27	Oligodendrocyte Progenitor Cell	RUNX1	1.32316666300714e-31
Brain Anterior Cingulate Cortex	2.2383328499244e-306	3.49850657543045	0.992	0.16	4.45025337221968e-302	Astrocyte Slc1a2 High	ATP1A2	1.46840919351262e-305
Brain Anterior Cingulate Cortex	5.22077456370629e-52	3.45227141577512	0.784	0.134	1.03799439875609e-47	Oligodendrocyte Progenitor Cell	PTPRC	1.1838571807453e-51
Brain Anterior Cingulate Cortex	5.54751567691746e-25	3.44895950280697	0.902	0.533	1.10295706688473e-20	Oligodendrocyte Progenitor Cell	ATP8B4	9.55573373983236e-25
Brain Anterior Cingulate Cortex	7.04623586544827e-32	3.44583678898589	1	0.897	1.40093261476842e-27	Oligodendrocyte Progenitor Cell	SRGAP2	1.32170455731406e-31
Brain Anterior Cingulate Cortex	1.29926129193468e-102	3.4366858148031	0.726	0.282	2.58319130062454e-98	Oligodendrocyte	ENPP2	4.11613512188352e-102
Brain Anterior Cingulate Cortex	1.10540794393454e-18	3.43103771766935	0.843	0.508	2.19777207413064e-14	Oligodendrocyte Progenitor Cell	IFNGR1	1.73817599924515e-18
Brain Anterior Cingulate Cortex	4.22480778746212e-05	3.40850763152544	0.917	0.739	0.83997628430322	Endothelial Cell/Pericyte	THSD4	4.78123362691938e-05
Brain Anterior Cingulate Cortex	8.50365868674558e-05	3.39830585916151	0.5	0.137	1	Endothelial Cell/Pericyte	DCN	9.49968652118975e-05
Brain Anterior Cingulate Cortex	7.79162924775977e-50	3.38557525314876	0.725	0.116	1.5491317270396e-45	Oligodendrocyte Progenitor Cell	P2RY13	1.7359320100306e-49
Brain Anterior Cingulate Cortex	3.77479080824344e-16	3.38203485278096	0.922	0.731	7.50503908494962e-12	Oligodendrocyte Progenitor Cell	ST6GALNAC3	5.69553726535139e-16
Brain Anterior Cingulate Cortex	5.92307794545769e-37	3.36789901659473	0.694	0.559	1.1776263571159e-32	Oligodendrocyte	CLDND1	1.17295656304635e-36
Brain Anterior Cingulate Cortex	9.48396383539541e-197	3.34921470436692	0.913	0.583	1.88560168975332e-192	Inhibitory Neuron Cxcl14 High	CNR1	4.5662793487637e-196
Brain Anterior Cingulate Cortex	1.95345713952933e-178	3.34224780042564	0.906	0.302	3.88386348481222e-174	Oligodendrocyte	PTGDS	8.78521429486076e-178
Brain Anterior Cingulate Cortex	8.36558701323816e-51	3.32312548987553	0.922	0.226	1.66324600997201e-46	Oligodendrocyte Progenitor Cell	C3	1.8786062561007e-50
Brain Anterior Cingulate Cortex	0	3.32192846269949	0.577	0.038	0	Oligodendrocyte	RNASE1	0
Brain Anterior Cingulate Cortex	4.17757695518723e-29	3.31300388254247	1	0.944	8.30585850230324e-25	Oligodendrocyte Progenitor Cell	FOXN3	7.58573696295039e-29
Brain Anterior Cingulate Cortex	3.52081315057861e-62	3.31161477609012	0.625	0.293	7.0000807059804e-58	Oligodendrocyte	CRYAB	8.63306061410966e-62
Brain Anterior Cingulate Cortex	9.90142421214007e-05	3.30737315584026	0.583	0.209	1	Endothelial Cell/Pericyte	ADGRF5	0.000110292374576463
Brain Anterior Cingulate Cortex	1.8654834116875e-18	3.29714386163044	1	0.849	3.70895411911708e-14	Oligodendrocyte Progenitor Cell	IPCEF1	2.92315751064539e-18
Brain Anterior Cingulate Cortex	2.96187685900483e-56	3.29358480187964	0.804	0.134	5.8888035710734e-52	Oligodendrocyte Progenitor Cell	SLCO2B1	6.94489410207069e-56
Brain Anterior Cingulate Cortex	0	3.29250289502382	0.951	0.087	0	Astrocyte Slc1a2 High	SLCO1C1	0
Brain Anterior Cingulate Cortex	1.0159796084398e-30	3.28990081513827	0.961	0.504	2.01997065750002e-26	Oligodendrocyte Progenitor Cell	MAML2	1.88033643431423e-30
Brain Anterior Cingulate Cortex	2.9922419560215e-06	3.28786930508685	0.833	0.344	0.0594917545696195	Endothelial Cell/Pericyte	ARHGAP29	3.54161607178173e-06
Brain Anterior Cingulate Cortex	2.13571226250035e-21	3.28786496734618	0.863	0.471	4.2462231203032e-17	Oligodendrocyte Progenitor Cell	BNC2	3.49901938461425e-21
Brain Anterior Cingulate Cortex	4.50939212205862e-22	3.26641043033695	0.843	0.419	8.96557341707695e-18	Oligodendrocyte Progenitor Cell	ARHGAP15	7.46154658850182e-22
Brain Anterior Cingulate Cortex	7.51350835918071e-31	3.26503772754358	0.745	0.202	1.49383573197231e-26	Oligodendrocyte Progenitor Cell	LPCAT2	1.39269879853101e-30
Brain Anterior Cingulate Cortex	1.66520612676811e-250	3.26229603750016	0.971	0.199	3.31076282124036e-246	Astrocyte Slc1a2 High	RANBP3L	9.48811951471878e-250
Brain Anterior Cingulate Cortex	7.11654156360535e-103	3.25880552522563	1	0.724	1.41491079367602e-98	Granule Cell	TSHZ2	2.25753396440437e-102
Brain Anterior Cingulate Cortex	6.55400996141682e-33	3.24779685680562	0.804	0.207	1.30306826052889e-28	Oligodendrocyte Progenitor Cell	SLC1A3	1.24341952452692e-32
Brain Anterior Cingulate Cortex	2.07834824895029e-17	3.24628727596635	0.863	0.639	4.13217198856296e-13	Oligodendrocyte Progenitor Cell	MAML3	3.20311211886876e-17
Brain Anterior Cingulate Cortex	1.60185485148485e-14	3.22545560551832	0.697	0.563	3.18480781572217e-10	Oligodendrocyte	PTPRZ1	2.34695989162205e-14
Brain Anterior Cingulate Cortex	9.17970790343054e-20	3.2218357734979	0.75	0.079	1.82510952536006e-15	Endothelial Cell/Pericyte	FLI1	1.46753318107858e-19
Brain Anterior Cingulate Cortex	1.03276865752348e-129	3.2133313249761	0.704	0.213	2.05335064488819e-125	Oligodendrocyte	CERCAM	3.75688843694655e-129
Brain Anterior Cingulate Cortex	8.01704359389283e-121	3.20960568074327	0.687	0.207	1.59394860733777e-116	Oligodendrocyte	SCD	2.79250237083844e-120
Brain Anterior Cingulate Cortex	0	3.19683710335182	0.979	0.101	0	Astrocyte Slc1a2 High	PON2	0
Brain Anterior Cingulate Cortex	4.90437380178749e-33	3.18962693211815	1	0.931	9.75087599271389e-29	Oligodendrocyte Progenitor Cell	MEF2A	9.31714949419546e-33
Brain Anterior Cingulate Cortex	3.45644375358623e-12	3.18856464808874	1	0.858	6.87210147088014e-08	Purkinje Neuron	ZNF385D	4.82764630660396e-12
Brain Anterior Cingulate Cortex	4.99940552782511e-12	3.18701551779858	1	0.328	9.93981807042188e-08	Endothelial Cell/Pericyte	EBF1	6.95834691737294e-12
Brain Anterior Cingulate Cortex	0	3.18645304867651	0.743	0.082	0	Oligodendrocyte	UGT8	0
Brain Anterior Cingulate Cortex	1.9677162951511e-272	3.18480037871447	0.664	0.072	3.91221353801941e-268	Oligodendrocyte	MOG	1.18908921643827e-271
Brain Anterior Cingulate Cortex Ba24	0	4.96681756828373	0.877	0.062	0	Oligodendrocyte	PLP1	0
Brain Anterior Cingulate Cortex Ba24	2.28283278346227e-230	4.5675749655755	0.727	0.076	4.53872814007968e-226	Microglia	SPP1	1.22661483251754e-229
Brain Anterior Cingulate Cortex Ba24	0	4.52297769012591	0.927	0.106	0	Endothelial Cell/Pericyte	MT2A	0
Brain Anterior Cingulate Cortex Ba24	2.71683870466849e-102	4.24578749470101	0.598	0.052	5.40161871262189e-98	Inhibitory Neuron Grik1 High	SST	8.59231295882094e-102
Brain Anterior Cingulate Cortex Ba24	0	3.94828937990956	0.518	0.025	0	Oligodendrocyte Progenitor Cell	VCAN	0
Brain Anterior Cingulate Cortex Ba24	3.2999820984889e-192	3.92182664314346	0.664	0.104	6.56102440821563e-188	Oligodendrocyte	MBP	1.56286082250309e-191
Brain Anterior Cingulate Cortex Ba24	0	3.79175421863197	0.521	0.029	0	Endothelial Cell/Pericyte	MT1F	0
Brain Anterior Cingulate Cortex Ba24	0	3.77441886091069	0.652	0.05	0	Endothelial Cell/Pericyte	MT1E	0
Brain Anterior Cingulate Cortex Ba24	0	3.69846282016948	0.697	0.075	0	Endothelial Cell/Pericyte	CRYAB	0
Brain Anterior Cingulate Cortex Ba24	0	3.69016420719577	0.62	0.046	0	Endothelial Cell/Pericyte	S100B	0
Brain Anterior Cingulate Cortex Ba24	0	3.59569761356642	0.922	0.226	0	Endothelial Cell/Pericyte	MT3	0
Brain Anterior Cingulate Cortex Ba24	1.9030687984042e-176	3.57212886074104	0.392	0.031	3.78368138498722e-172	Oligodendrocyte	MOBP	8.48895106632376e-176
Brain Anterior Cingulate Cortex Ba24	2.22881750256876e-176	3.56109017703651	0.38	0.029	4.43133495860721e-172	Oligodendrocyte Progenitor Cell	SMOC1	9.93926243989677e-176
Brain Anterior Cingulate Cortex Ba24	4.63693379749428e-225	3.54846384621188	0.293	0.009	9.21915177617812e-221	Oligodendrocyte Progenitor Cell	PDGFRA	2.45003119647175e-224
Brain Anterior Cingulate Cortex Ba24	3.28992738457688e-184	3.54420320610178	0.459	0.043	6.54103362601576e-180	Oligodendrocyte	TF	1.51181174145342e-183
Brain Anterior Cingulate Cortex Ba24	6.85464005476355e-179	3.51544322600935	0.325	0.019	1.36283953568809e-174	Oligodendrocyte	TMEM144	3.08807561521177e-178
Brain Anterior Cingulate Cortex Ba24	1.97501082969985e-209	3.50679410846529	0.348	0.018	3.92671653160924e-205	Oligodendrocyte Progenitor Cell	APOD	9.93313122088772e-209
Brain Anterior Cingulate Cortex Ba24	0	3.45839770580098	0.436	0.029	0	Endothelial Cell/Pericyte	MT1G	0
Brain Anterior Cingulate Cortex Ba24	1.89904737576406e-146	3.43169495236715	0.338	0.021	3.7756859924941e-142	Microglia	C3	7.46137006345246e-146
Brain Anterior Cingulate Cortex Ba24	0	3.3997599485221	0.449	0.039	0	Endothelial Cell/Pericyte	MT1X	0
Brain Anterior Cingulate Cortex Ba24	0	3.3846707054631	0.361	0.017	0	Endothelial Cell/Pericyte	MYBPC1	0
Brain Anterior Cingulate Cortex Ba24	3.47211242440259e-98	3.3703841883494	0.429	0.059	6.90325392219723e-94	Microglia	RNASET2	1.07361906755797e-97
Brain Anterior Cingulate Cortex Ba24	0	3.31144034745579	0.346	0.015	0	Endothelial Cell/Pericyte	S100A1	0
Brain Anterior Cingulate Cortex Ba24	0	3.2723614225247	0.502	0.035	0	Inhibitory Neuron Fgf13 High	KIT	0
Brain Anterior Cingulate Cortex Ba24	4.14153879786158e-108	3.26451023898452	0.545	0.088	8.2342074379084e-104	Microglia	ZFP36L1	1.3507950807457e-107
Brain Anterior Cingulate Cortex Ba24	3.93162192331339e-124	3.24890468669402	0.263	0.014	7.81685070793169e-120	Microglia	LAPTM5	1.39205103807003e-123
Brain Anterior Cingulate Cortex Ba24	6.54761237258283e-123	3.22659665572574	0.399	0.051	1.30179629191692e-118	Oligodendrocyte	CNP	2.30452598274263e-122
Brain Anterior Cingulate Cortex Ba24	1.94241241620398e-150	3.20743247167726	0.33	0.025	3.86190436589675e-146	Oligodendrocyte Progenitor Cell	OLIG1	7.77039019566463e-150
Brain Anterior Cingulate Cortex Ba24	1.15102385990255e-130	3.18080048036318	0.478	0.073	2.28846563825825e-126	Oligodendrocyte Progenitor Cell	PTPRZ1	4.20521932190872e-130
Brain Anterior Cingulate Cortex Ba24	4.39301698463631e-135	3.17860119504776	0.243	0.013	8.73419636885391e-131	Oligodendrocyte	CERCAM	1.63904740864868e-134
Brain Anterior Cingulate Cortex Ba24	3.39262902907644e-282	3.17658391485865	0.639	0.144	6.74522503560979e-278	Endothelial Cell/Pericyte	COPS9	2.09995929784452e-281
Brain Anterior Cingulate Cortex Ba24	1.03055192073704e-111	3.14572855099409	0.698	0.224	2.04894332880938e-107	Oligodendrocyte	TTLL7	3.42567395896213e-111
Brain Anterior Cingulate Cortex Ba24	2.09175051902255e-141	3.1283272246807	0.313	0.018	4.15881838192063e-137	Microglia	C1QB	8.02961227176642e-141
Brain Anterior Cingulate Cortex Ba24	1.57265360523723e-103	3.11907308847161	0.407	0.064	3.12674989793267e-99	Oligodendrocyte	CNTN2	5.00681847086696e-103
Brain Anterior Cingulate Cortex Ba24	7.15282322192887e-120	3.11483106811776	0.446	0.069	1.4221243129839e-115	Oligodendrocyte Progenitor Cell	BCAN	2.47925029016508e-119
Brain Anterior Cingulate Cortex Ba24	1.72614536238379e-150	3.11309420876428	0.364	0.024	3.43192220949146e-146	Microglia	CD74	6.90705838438944e-150
Brain Anterior Cingulate Cortex Ba24	3.68899338079512e-175	3.10331048288082	0.192	0.004	7.33445663969685e-171	Oligodendrocyte Progenitor Cell	GPNMB	1.63701302807066e-174
Brain Anterior Cingulate Cortex Ba24	1.19374203364732e-139	3.09649637643862	0.197	0.005	2.3733979112976e-135	Microglia	SCIN	4.54639776697655e-139
Brain Anterior Cingulate Cortex Ba24	2.0861540610761e-142	3.08842864393133	0.258	0.011	4.14769150423151e-138	Microglia	C1QC	8.0453295213285e-142
Brain Anterior Cingulate Cortex Ba24	1.66453258181893e-140	3.08233479996519	0.192	0.005	3.3094236791724e-136	Microglia	FYB1	6.36336947949431e-140
Brain Anterior Cingulate Cortex Ba24	5.09716414360167e-182	3.07534765504506	0.185	0.003	1.01341817503088e-177	Oligodendrocyte Progenitor Cell	GPR17	2.32342580122118e-181
Brain Anterior Cingulate Cortex Ba24	4.36792890052525e-119	3.07489979382478	0.192	0.009	8.6843162400243e-115	Oligodendrocyte Progenitor Cell	OLIG2	1.50790444745007e-118
Brain Anterior Cingulate Cortex Ba24	4.0769769903828e-142	3.06232097485276	0.258	0.011	8.10584565227908e-138	Microglia	CSF1R	1.57011774932211e-141
Brain Anterior Cingulate Cortex Ba24	1.86635638438386e-91	3.05398069167296	0.395	0.071	3.71068976343199e-87	Oligodendrocyte Progenitor Cell	TNR	5.55274630378471e-91
Brain Anterior Cingulate Cortex Ba24	5.62650713563692e-117	3.03739298462128	0.377	0.046	1.11866214870733e-112	Oligodendrocyte	SCD	1.92135688548278e-116
Brain Anterior Cingulate Cortex Ba24	7.93684116077189e-151	3.03520752057973	0.203	0.007	1.57800275958467e-146	Oligodendrocyte Progenitor Cell	CSPG4	3.18091502518025e-150
Brain Anterior Cingulate Cortex Ba24	1.07682300186145e-236	3.02405774299188	0.291	0.017	2.14093949230093e-232	Endothelial Cell/Pericyte	MT1M	5.89257503845516e-236
Brain Anterior Cingulate Cortex Ba24	1.46939015570834e-59	3.01030124594144	0.497	0.287	2.92144150757932e-55	Astrocyte Slc1a2 High	FTL	3.53276805074175e-59
Brain Anterior Cingulate Cortex Ba24	5.54491850071487e-105	2.98485561772385	0.258	0.017	1.10244069631213e-100	Microglia	C1QA	1.77886520878887e-104
Brain Anterior Cingulate Cortex Ba24	3.95267870453226e-118	2.97922394857031	0.192	0.007	7.85871580035105e-114	Microglia	FCGR3A	1.35802415264432e-117
Brain Anterior Cingulate Cortex Ba24	0	2.9320953264594	0.691	0.111	0	Endothelial Cell/Pericyte	GFAP	0
Brain Anterior Cingulate Cortex Ba24	4.15996996366813e-140	2.93085825973727	0.207	0.006	8.27085228176497e-136	Microglia	SLCO2B1	1.58756108374071e-139
Brain Anterior Cingulate Cortex Ba24	1.96398749868569e-118	2.92936160659909	0.228	0.014	3.9047999448869e-114	Oligodendrocyte	PPP1R14A	6.7582914498121e-118
Brain Anterior Cingulate Cortex Ba24	1.00520162421966e-125	2.92919780966564	0.224	0.012	1.99854186927354e-121	Oligodendrocyte	SELENOP	3.58704644531469e-125
Brain Anterior Cingulate Cortex Ba24	1.63796982814383e-260	2.91519488691267	0.689	0.193	3.25661161231557e-256	Endothelial Cell/Pericyte	ATP5F1E	9.5896467555432e-260
Brain Anterior Cingulate Cortex Ba24	1.96654159432908e-147	2.87869723246377	0.201	0.007	3.90987799784507e-143	Oligodendrocyte	ABCA8	7.76142965415979e-147
Brain Anterior Cingulate Cortex Ba24	2.74026855899724e-96	2.86613390837365	0.515	0.117	5.44820194899831e-92	Oligodendrocyte	ABCA2	8.38288405353284e-96
Brain Anterior Cingulate Cortex Ba24	5.15547126724788e-123	2.861782565725	0.192	0.006	1.02501079735422e-118	Microglia	CD14	1.81540829998841e-122
Brain Anterior Cingulate Cortex Ba24	6.30512766893311e-128	2.85280530249864	0.201	0.009	1.25358548313728e-123	Oligodendrocyte	MOG	2.27465755117186e-127
Brain Anterior Cingulate Cortex Ba24	1.35112575682961e-64	2.81081576967989	0.403	0.1	2.68630822972863e-60	Oligodendrocyte	SLC44A1	3.37135866161504e-64
Brain Anterior Cingulate Cortex Ba24	1.33933401375348e-100	2.8075345060344	0.222	0.013	2.66286388614466e-96	Microglia	A2M	4.19725813221272e-100
Brain Anterior Cingulate Cortex Ba24	1.88676918798756e-74	2.79797176756692	0.306	0.048	3.75127449955687e-70	Oligodendrocyte	CLDND1	5.04473209732944e-74
Brain Anterior Cingulate Cortex Ba24	3.20383419426576e-168	2.78627983472028	0.28	0.03	6.36986314503919e-164	Endothelial Cell/Pericyte	DBI	1.38241766083692e-167
Brain Anterior Cingulate Cortex Ba24	1.81074615208433e-80	2.77727373678623	0.257	0.03	3.60012549957406e-76	Oligodendrocyte	LAMP2	5.03708900584773e-80
Brain Anterior Cingulate Cortex Ba24	8.55192189220098e-266	2.77661455419691	0.469	0.057	1.7002931106074e-261	Endothelial Cell/Pericyte	GJA1	5.07780683135586e-265
Brain Anterior Cingulate Cortex Ba24	3.59947939113489e-137	2.75679717354585	0.172	0.004	7.15648492545438e-133	Microglia	LPAR6	1.35589404639685e-136
Brain Anterior Cingulate Cortex Ba24	7.00279074859257e-57	2.74114199580863	0.25	0.042	1.39229485663517e-52	Oligodendrocyte	TMEM165	1.64990832907558e-56
Brain Anterior Cingulate Cortex Ba24	3.11302062205874e-71	2.73535899824053	0.182	0.013	6.18930760077718e-67	Microglia	SLC2A5	8.14117833924585e-71
Brain Anterior Cingulate Cortex Ba24	9.11921639254453e-58	2.71306486467051	0.247	0.031	1.8130826031657e-53	Microglia	ZFP36L2	2.16285750354803e-57
Brain Anterior Cingulate Cortex Ba24	1.62631712097279e-62	2.71047672952336	0.187	0.016	3.23344369991811e-58	Microglia	HLA-E	3.99767118861643e-62
Brain Anterior Cingulate Cortex Ba24	1.32705346001453e-243	2.70154268684554	0.711	0.23	2.63844768920089e-239	Endothelial Cell/Pericyte	ATP5ME	7.41297242560946e-243
Brain Anterior Cingulate Cortex Ba24	2.18496934838014e-99	2.70103967414959	0.216	0.016	4.34415605844939e-95	Oligodendrocyte	TMEM63A	6.80110732720563e-99
Brain Anterior Cingulate Cortex Ba24	1.25496666657173e-99	2.69612975587424	0.197	0.01	2.49512472647792e-95	Microglia	HLA-DRA	3.91183483152148e-99
Brain Anterior Cingulate Cortex Ba24	2.94495059189302e-66	2.68720114019737	0.167	0.011	5.8551507668017e-62	Microglia	FCGBP	7.43825933715775e-66
Brain Anterior Cingulate Cortex Ba24	1.15172326913863e-40	2.68709507142126	0.278	0.056	2.28985620370142e-36	Microglia	DENND3	2.36563080464459e-40
Brain Anterior Cingulate Cortex Ba24	9.5814924444939e-306	2.68628973734268	0.275	0.004	1.90499232781428e-301	Inhibitory Neuron Fgf13 High	SV2C	6.27706997248201e-305
Brain Anterior Cingulate Cortex Ba24	8.42138422404559e-76	2.6859755352016	0.46	0.115	1.67433961142474e-71	Oligodendrocyte Progenitor Cell	SCD5	2.27183765155431e-75
Brain Anterior Cingulate Cortex Ba24	3.94471300093964e-74	2.68114854189063	0.213	0.022	7.84287838846819e-70	Oligodendrocyte	CDK18	1.0524359906708e-73
Brain Anterior Cingulate Cortex Ba24	4.06845017566986e-69	2.66422060413177	0.609	0.254	8.08889263926682e-65	Oligodendrocyte Progenitor Cell	NOVA1	1.04856843276413e-68
Brain Anterior Cingulate Cortex Ba24	2.91237549439062e-93	2.6615798745897	0.146	0.005	5.79038495794744e-89	Microglia	ADAM28	8.75704408859079e-93
Brain Anterior Cingulate Cortex Ba24	9.26233857528268e-111	2.64813265303717	0.175	0.008	1.8415381555377e-106	Oligodendrocyte	NKX6-2	3.06340118574031e-110
Brain Anterior Cingulate Cortex Ba24	3.79747890382846e-100	2.630119994081	0.136	0.004	7.55014755659174e-96	Microglia	MS4A6A	1.18707195715458e-99
Brain Anterior Cingulate Cortex Ba24	2.99263149111396e-107	2.62342999683779	0.136	0.008	5.94994993063278e-103	Astrocyte Slc1a2 High	AIF1	9.71679685370112e-107
Brain Anterior Cingulate Cortex Ba24	5.37604929515815e-96	2.62058726908852	0.261	0.025	1.06886612086334e-91	Oligodendrocyte	MYRF	1.64195247143977e-95
Brain Anterior Cingulate Cortex Ba24	5.14244631893008e-77	2.61664511705919	0.162	0.009	1.02242117712968e-72	Microglia	RHBDF2	1.39852450843528e-76
Brain Anterior Cingulate Cortex Ba24	2.44245175909549e-141	2.61358630485777	0.152	0.003	4.85608258743365e-137	Oligodendrocyte Progenitor Cell	FERMT1	9.37337611048435e-141
Brain Anterior Cingulate Cortex Ba24	2.65614412932108e-85	2.61057467454997	0.177	0.009	5.28094575791618e-81	Microglia	STAB1	7.61719403876308e-85
Brain Anterior Cingulate Cortex Ba24	1.72655785679563e-81	2.60409101192359	0.205	0.018	3.43274233088107e-77	Oligodendrocyte	ERBB3	4.83459474637978e-81
Brain Anterior Cingulate Cortex Ba24	7.42000757511041e-52	2.60252461637787	0.581	0.214	1.47524590608345e-47	Microglia	SAT1	1.6804413533235e-51
Brain Anterior Cingulate Cortex Ba24	5.57677697943993e-81	2.59538361665308	0.163	0.011	1.10877479905225e-76	Oligodendrocyte Progenitor Cell	BCAS1	1.55660516165927e-80
Brain Anterior Cingulate Cortex Ba24	1.25501609234051e-89	2.57584360327701	0.16	0.009	2.4952229947914e-85	Oligodendrocyte	ST18	3.69397929480282e-89
Brain Anterior Cingulate Cortex Ba24	6.3349464506733e-54	2.56800298610679	0.179	0.022	1.25951405332287e-49	Oligodendrocyte	BOK	1.45883718482997e-53
Brain Anterior Cingulate Cortex Ba24	3.79303268468811e-65	2.56759610723106	0.183	0.018	7.5413075836969e-61	Oligodendrocyte	CD82	9.50268744486246e-65
Brain Anterior Cingulate Cortex Ba24	3.53367766213264e-49	2.54875176433427	0.313	0.075	7.02565792785212e-45	Oligodendrocyte	AMER2	7.82958142781154e-49
Brain Anterior Cingulate Cortex Ba24	1.69388436086664e-23	2.54334712503706	0.212	0.053	3.36778088627506e-19	Microglia	POU2F2	2.85963498705695e-23
Brain Anterior Cingulate Cortex Ba24	4.55318913092999e-83	2.54039217827341	0.179	0.013	9.05265063011501e-79	Oligodendrocyte	MAG	1.28775071397315e-82
Brain Anterior Cingulate Cortex Ba24	2.55593939725702e-35	2.52615578804651	0.25	0.064	5.0817187096264e-31	Oligodendrocyte	QDPR	4.97631633029863e-35
Brain Anterior Cingulate Cortex Ba24	1.38757712338249e-143	2.52532829363956	0.522	0.154	2.75878083670907e-139	Astrocyte Slc1a2 High	SLC1A2	5.38008706581293e-143
Brain Anterior Cingulate Cortex Ba24	8.80209111491549e-136	2.5221995702417	0.232	0.025	1.7500317554675e-131	Endothelial Cell/Pericyte	SLC14A1	3.29427779620687e-135
Brain Anterior Cingulate Cortex Ba24	5.13879118174044e-113	2.51660556197391	0.16	0.006	1.02169446275364e-108	Oligodendrocyte	ERMN	1.7196338653159e-112
Brain Caudate Basal Ganglia	1.15703176838568e-134	5.39221908427758	0.7	0.004	2.30041056190441e-130	Endothelial Cell	CLDN5	3.96458693349736e-134
Brain Caudate Basal Ganglia	1.48995357991334e-271	5.38147971843003	0.8	0.001	2.9623257075837e-267	Endothelial Cell	IFI27	7.76200240550871e-271
Brain Caudate Basal Ganglia	3.23715313159599e-188	5.0289378028283	0.8	0.003	6.43610785623915e-184	Endothelial Cell	A2M	1.33921346600325e-187
Brain Caudate Basal Ganglia	2.43392951185957e-159	4.66261042210516	0.5	0.001	4.8391386554792e-155	Endothelial Cell	FLT1	9.14697432945082e-159
Brain Caudate Basal Ganglia	9.32868740594618e-57	4.60860606342791	0.5	0.007	1.85472963005022e-52	Endothelial Cell	EPAS1	2.14738538398952e-56
Brain Caudate Basal Ganglia	1.55024411394636e-198	4.58765567823872	0.716	0.051	3.08219534734816e-194	Astrocyte_SLC1A2 High	SLC1A2	6.61764435051526e-198
Brain Caudate Basal Ganglia	8.5623854589225e-232	4.54738074068047	0.908	0.107	1.70237347694297e-227	Oligodendrocyte	PLP1	4.02382750629079e-231
Brain Caudate Basal Ganglia	2.26361832437907e-106	4.53374923694047	0.6	0.004	4.50052595253046e-102	Endothelial Cell	MFSD2A	6.86928057381711e-106
Brain Caudate Basal Ganglia	1.11435299910259e-31	4.45920753432308	0.6	0.022	2.21555663281576e-27	Endothelial Cell	ID1	2.08969048832028e-31
Brain Caudate Basal Ganglia	1.60878285123378e-215	4.21320356218948	0.803	0.088	3.198582064823e-211	Astrocyte_SLC1A2 High	CST3	7.22198466236534e-215
Brain Caudate Basal Ganglia	9.35998527728032e-13	4.19857032841238	0.5	0.043	1.86095227282887e-08	Endothelial Cell	HLA-B	1.35407030857e-12
Brain Caudate Basal Ganglia	3.24172044355921e-93	4.14384984704059	0.7	0.007	6.44518858588442e-89	Endothelial Cell	KLF2	9.22870826389216e-93
Brain Caudate Basal Ganglia	6.55596007147153e-142	4.14132831306495	0.667	0.008	1.30345598140997e-137	Inhibitory Neuron_CXCL14 High	TAC3	2.31152686610271e-141
Brain Caudate Basal Ganglia	5.02375426222019e-120	4.0710608796041	0.422	0.002	9.98822822414618e-116	Astrocyte_SLC1A2 High	GJA1	1.62081091727532e-119
Brain Caudate Basal Ganglia	5.81406235361928e-15	4.06736993135764	0.9	0.138	1.15595187714659e-10	Endothelial Cell	B2M	8.76704121395883e-15
Brain Caudate Basal Ganglia	6.83629233607121e-194	4.0258235429233	0.793	0.083	1.35919164225768e-189	Oligodendrocyte	MBP	2.8776315954426e-193
Brain Caudate Basal Ganglia	1.74105352557589e-91	4.01678324447977	0.341	0.004	3.46156261954999e-87	Oligodendrocyte Progenitor Cell	GPR17	4.91276620255012e-91
Brain Caudate Basal Ganglia	5.64872950678959e-137	3.97720679618497	0.5	0.001	1.12308040053991e-132	Endothelial Cell	VWF	1.95426906075308e-136
Brain Caudate Basal Ganglia	8.23063323109668e-82	3.97084232772783	0.386	0.008	1.63641449900664e-77	Oligodendrocyte Progenitor Cell	TNR	2.20585734341302e-81
Brain Caudate Basal Ganglia	1.62672055654623e-23	3.95885160542018	0.4	0.013	3.23424581052521e-19	Endothelial Cell	SLC7A1	2.78002605920041e-23
Brain Caudate Basal Ganglia	1.22341401510018e-137	3.94695526909918	0.505	0.014	2.43239174482217e-133	Astrocyte_SLC1A2 High	FGFR3	4.24398398657212e-137
Brain Caudate Basal Ganglia	1.9567797492198e-22	3.91875352112009	0.4	0.014	3.89046949739881e-18	Endothelial Cell	KLF6	3.29887793545741e-22
Brain Caudate Basal Ganglia	4.98031612718587e-62	3.89498213572129	0.4	0.003	9.90186452407094e-58	Endothelial Cell	EDN1	1.18715207994937e-61
Brain Caudate Basal Ganglia	1.74328981067127e-41	3.86369000759629	0.7	0.022	3.46600880157663e-37	Endothelial Cell	HLA-E	3.57945138080249e-41
Brain Caudate Basal Ganglia	1.32836431582991e-56	3.86102848943766	0.5	0.007	2.64105393273303e-52	Endothelial Cell	APOLD1	3.05471700974252e-56
Brain Caudate Basal Ganglia	1.22341045416721e-217	3.84734547785854	0.857	0.141	2.43238466497525e-213	Astrocyte_SLC1A2 High	MT2A	5.52506982186612e-217
Brain Caudate Basal Ganglia	4.11567890213628e-77	3.81897891082126	0.319	0.007	8.18279279322735e-73	Monocyte	CD74	1.07485599031368e-76
Brain Caudate Basal Ganglia	5.49196050070633e-144	3.80753446628357	0.581	0.045	1.09191158675043e-139	Oligodendrocyte	TF	1.95206712901316e-143
Brain Caudate Basal Ganglia	1.46067239591461e-08	3.79119909834452	0.4	0.041	0.000290410885755743	Endothelial Cell	VMP1	1.91413932702069e-08
Brain Caudate Basal Ganglia	4.04229639629269e-78	3.74678452467862	0.614	0.03	8.03689369510912e-74	Oligodendrocyte Progenitor Cell	VCAN	1.06179957489715e-77
Brain Caudate Basal Ganglia	3.18934433029209e-46	3.73446789862514	0.5	0.009	6.34105439748673e-42	Endothelial Cell	SLC9A3R2	6.80376002988444e-46
Brain Caudate Basal Ganglia	2.05899697025095e-125	3.73256120802053	0.502	0.033	4.09369777625294e-121	Astrocyte_SLC1A2 High	ADGRV1	6.79460798492908e-125
Brain Caudate Basal Ganglia	4.98031612718587e-62	3.71836677157787	0.4	0.003	9.90186452407094e-58	Endothelial Cell	PODXL	1.18715207994937e-61
Brain Caudate Basal Ganglia	1.43635292706638e-54	3.69973977362836	0.8	0.021	2.85575688959337e-50	Endothelial Cell	IGFBP7	3.25720559667929e-54
Brain Caudate Basal Ganglia	2.77071486295494e-64	3.69418476223393	0.477	0.021	5.50873529052701e-60	Oligodendrocyte Progenitor Cell	SMOC1	6.70095946149668e-64
Brain Caudate Basal Ganglia	1.75070845827113e-178	3.66028316558101	0.773	0.152	3.48075855673466e-174	Astrocyte_SLC1A2 High	CLU	7.02059427879708e-178
Brain Caudate Basal Ganglia	2.30671021940707e-94	3.65484763747037	0.413	0.03	4.58620125822513e-90	Astrocyte_SLC1A2 High	GFAP	6.60455868058311e-94
Brain Caudate Basal Ganglia	9.90529717491756e-16	3.65271282027018	0.5	0.033	1.96937118431711e-11	Endothelial Cell	IFNGR1	1.51328764117378e-15
Brain Caudate Basal Ganglia	2.21731771978134e-106	3.63943298599029	0.406	0.013	4.40847109046927e-102	Astrocyte_SLC1A2 High	AQP4	6.728983765213e-106
Brain Caudate Basal Ganglia	8.22495770582133e-123	3.63431627720339	0.494	0.034	1.6352860910714e-118	Oligodendrocyte	PPP1R14A	2.68481597696707e-122
Brain Caudate Basal Ganglia	2.56212558873407e-146	3.63338963221379	0.589	0.045	5.09401809552108e-142	Astrocyte_SLC1A2 High	SPARCL1	9.18443440995142e-146
Brain Caudate Basal Ganglia	3.89314392339763e-208	3.59473500886389	0.824	0.111	7.74034874849916e-204	Astrocyte_SLC1A2 High	APOE	1.70989009650005e-207
Brain Caudate Basal Ganglia	1.62087939553959e-68	3.59300711288609	0.273	0.004	3.22263241421181e-64	Oligodendrocyte Progenitor Cell	PDGFRA	4.02525696024445e-68
Brain Caudate Basal Ganglia	5.35923240285076e-40	3.58372057407199	0.5	0.011	1.06552258633479e-35	Endothelial Cell	IFITM2	1.08650515860762e-39
Brain Caudate Basal Ganglia	2.36059814922158e-109	3.5417084833482	0.443	0.026	4.69334124028234e-105	Astrocyte_SLC1A2 High	FXYD1	7.2614493489034e-109
Brain Caudate Basal Ganglia	1.29197431792926e-114	3.53220714824438	0.483	0.036	2.56870333890695e-110	Astrocyte_SLC1A2 High	MT1X	4.06876986888433e-114
Brain Caudate Basal Ganglia	8.66956154490972e-102	3.50874756608736	0.413	0.027	1.72368222635895e-97	Oligodendrocyte	SCD	2.57480072662704e-101
Brain Caudate Basal Ganglia	1.96886900402597e-25	3.47963785182457	0.545	0.089	3.91450535380443e-21	Oligodendrocyte Progenitor Cell	BCAN	3.44583649544025e-25
Brain Caudate Basal Ganglia	3.37960433985018e-25	3.46959802217332	0.4	0.012	6.71932934849014e-21	Endothelial Cell	FOSL2	5.89782880753706e-25
Brain Caudate Basal Ganglia	3.70388246473866e-41	3.46449609744408	0.4	0.006	7.3640591163934e-37	Endothelial Cell	TAGLN2	7.58407793292632e-41
Brain Caudate Basal Ganglia	2.06069979431331e-103	3.45027698723636	0.385	0.017	4.09708333105373e-99	Oligodendrocyte	MAG	6.16866927789329e-103
Brain Caudate Basal Ganglia	9.20548012158922e-101	3.44651734424935	0.399	0.023	1.83023355777437e-96	Oligodendrocyte	TMEM144	2.72083526943743e-100
Brain Caudate Basal Ganglia	2.6128095621892e-07	3.44329230390782	0.8	0.263	0.00519478797154458	Endothelial Cell	TMSB10	3.29642413656077e-07
Brain Caudate Basal Ganglia	4.16690934548852e-26	3.42813599549088	0.5	0.018	8.28464916070028e-22	Endothelial Cell	ITM2A	7.35143712077549e-26
Brain Caudate Basal Ganglia	4.25355170031001e-09	3.42328823545288	0.3	0.022	8.45691149055637e-05	Endothelial Cell	PPFIBP1	5.6560125561273e-09
Brain Caudate Basal Ganglia	3.10792642912714e-68	3.37330318958421	0.4	0.003	6.17917932639058e-64	Endothelial Cell	KLF4	7.7052508054039e-68
Brain Caudate Basal Ganglia	6.32690115255317e-63	3.36749574049978	0.262	0.01	1.25791448715062e-58	Astrocyte_SLC1A2 High	MT1G	1.51689424593913e-62
Brain Caudate Basal Ganglia	1.73488403247974e-92	3.35954731143463	0.385	0.027	3.44929643337621e-88	Oligodendrocyte	MOBP	4.91993545980664e-92
Brain Caudate Basal Ganglia	4.92010228278138e-104	3.34519072530572	0.489	0.053	9.78214735862594e-100	Oligodendrocyte	CNP	1.47706803822201e-103
Brain Caudate Basal Ganglia	1.88193991229321e-24	3.34018290408715	0.7	0.04	3.74167293362136e-20	Endothelial Cell	DUSP1	3.25431300252797e-24
Brain Caudate Basal Ganglia	3.3062545839693e-56	3.33890569245636	0.4	0.004	6.57349536384776e-52	Endothelial Cell	ARHGAP29	7.58300939686475e-56
Brain Caudate Basal Ganglia	5.19911697703597e-71	3.3253695981595	0.264	0.004	1.03368843737429e-66	Monocyte	C1QA	1.31075005864172e-70
Brain Caudate Basal Ganglia	1.60473068900057e-85	3.31126988365715	0.332	0.009	3.19052555587093e-81	Astrocyte_SLC1A2 High	MGST1	4.38819325189855e-85
Brain Caudate Basal Ganglia	2.61837002173215e-84	3.30839352065372	0.344	0.022	5.20584327720786e-80	Oligodendrocyte	RNASE1	7.11357708372089e-84
Brain Caudate Basal Ganglia	4.16418163509361e-79	3.3077742179364	0.302	0.005	8.27922592689312e-75	Astrocyte_SLC1A2 High	SDC4	1.09971563866537e-78
Brain Caudate Basal Ganglia	1.48564976401732e-56	3.29855041445235	0.25	0.007	2.95376886081923e-52	Monocyte	C1QB	3.41529146624881e-56
Brain Caudate Basal Ganglia	3.2353958990994e-85	3.27532776352581	0.337	0.011	6.43261412658943e-81	Astrocyte_SLC1A2 High	ATP1A2	8.83345106104624e-85
Brain Caudate Basal Ganglia	5.80449975605716e-44	3.27064833727139	0.3	0.003	1.15405064149929e-39	Endothelial Cell	PRDM1	1.21652680398647e-43
Brain Caudate Basal Ganglia	2.62840855610223e-230	3.25533882228742	0.795	0.024	5.22580189124245e-226	Excitatory Neuron_HS3ST4 High	HTR2C	1.23019294104144e-229
Brain Caudate Basal Ganglia	2.25998801997611e-20	3.23469292628693	0.4	0.016	4.4933081813165e-16	Endothelial Cell	SLC16A1	3.70519104944458e-20
Brain Caudate Basal Ganglia	1.02621089093022e-31	3.22829395602012	0.568	0.076	2.04031249334746e-27	Oligodendrocyte Progenitor Cell	PTPRZ1	1.92503053182371e-31
Brain Caudate Basal Ganglia	1.00806521906668e-20	3.22817492709945	0.4	0.015	2.00423526854838e-16	Endothelial Cell	SLC2A1	1.66096985513358e-20
Brain Caudate Basal Ganglia	4.08361925959712e-91	3.22060166414288	0.37	0.017	8.119051811931e-87	Astrocyte_SLC1A2 High	ATP1B2	1.15004683831042e-90
Brain Caudate Basal Ganglia	3.61577953750695e-68	3.21252536504195	0.257	0.003	7.18889287647132e-64	Astrocyte_SLC1A2 High	SLC14A1	8.96075772534904e-68
Brain Caudate Basal Ganglia	2.73532884869728e-179	3.20789933998159	0.825	0.199	5.43838081697993e-175	Astrocyte_SLC1A2 High	MT3	1.09991060724206e-178
Brain Caudate Basal Ganglia	7.56676079125256e-35	3.19749437066085	0.571	0.024	1.50442338051683e-30	Inhibitory Neuron_FGF13 High	GRIA4	1.46430233739365e-34
Brain Caudate Basal Ganglia	0.00667958312837123	3.19236107885033	0.3	0.084	1	Endothelial Cell	SPOCK2	0.00678859388370645
Brain Caudate Basal Ganglia	3.89250530865512e-46	3.1879419089732	0.37	0.012	7.73907905466811e-42	Inhibitory Neuron_CXCL14 High	ELAVL2	8.29821662638563e-46
Brain Caudate Basal Ganglia	4.4634405614409e-71	3.18712185374822	0.264	0.004	8.87421252425681e-67	Monocyte	TYROBP	1.1257685933021e-70
Brain Caudate Basal Ganglia	1.53570274875638e-17	3.18341091717959	0.8	0.075	3.05328420507743e-13	Endothelial Cell	IFITM3	2.41571882125841e-17
Brain Caudate Basal Ganglia	1.32521643596057e-09	3.17495188587412	0.4	0.036	2.6347953179768e-05	Endothelial Cell	TMEM123	1.78606777392552e-09
Brain Caudate Basal Ganglia	6.24062361861432e-100	3.1746254168134	0.454	0.041	1.2407607878529e-95	Astrocyte_SLC1A2 High	APOC1	1.83697492559865e-99
Brain Caudate Basal Ganglia	1.51440070403883e-13	3.17434994822507	0.3	0.014	3.01093147977e-09	Endothelial Cell	NAMPT	2.2245318405884e-13
Brain Caudate Basal Ganglia	1.03066421363626e-78	3.15317601247829	0.388	0.044	2.04916658955162e-74	Oligodendrocyte	CLDND1	2.71619025664802e-78
Brain Caudate Basal Ganglia	1.80188585727008e-07	3.13810210283833	0.3	0.027	0.00358250946142438	Endothelial Cell	MCL1	2.28570373188871e-07
Brain Caudate Basal Ganglia	4.99165855517648e-102	3.11555763766282	0.427	0.03	9.92441553940188e-98	Oligodendrocyte	APOD	1.48419124006055e-101
Brain Caudate Basal Ganglia	4.30378991112248e-08	3.10585965400282	0.7	0.156	0.000855679510129371	Endothelial Cell	TSC22D1	5.5637478584219e-08
Brain Caudate Basal Ganglia	4.90865924093127e-06	3.09564750391549	0.3	0.035	0.0975939630281956	Endothelial Cell	HLA-C	5.92236056966839e-06
Brain Caudate Basal Ganglia	2.32346389039927e-115	3.09444414240302	0.3	0	4.61951090689182e-111	Endothelial Cell	PMAIP1	7.34215470257578e-115
Brain Caudate Basal Ganglia	1.88786175174381e-74	3.090620319118	0.31	0.014	3.75344673481705e-70	Astrocyte_SLC1A2 High	HIF3A	4.85714532821657e-74
Brain Caudate Basal Ganglia	2.02278247769513e-82	3.08477080894201	0.299	0.01	4.02169612215345e-78	Oligodendrocyte	CLDN11	5.43964627684592e-82
Brain Caudate Basal Ganglia	2.32346389039927e-115	3.06997467042133	0.3	0	4.61951090689182e-111	Endothelial Cell	LEF1	7.34215470257578e-115
Brain Caudate Basal Ganglia	2.32346389039927e-115	3.06747345810742	0.3	0	4.61951090689182e-111	Endothelial Cell	IL32	7.34215470257578e-115
Brain Caudate Basal Ganglia	4.66288144567241e-25	3.066831213008	0.556	0.142	9.27074089028589e-21	Monocyte	SPP1	8.12356473934399e-25
Brain Caudate Basal Ganglia	2.63407910427273e-92	3.02614383572697	0.573	0.117	5.23707607511503e-88	Oligodendrocyte	SLC44A1	7.46286015587998e-92
Brain Caudate Basal Ganglia	1.18644512934587e-98	3.01358387161096	0.598	0.122	2.35889020616545e-94	Oligodendrocyte	ABCA2	3.47029354844667e-98
Brain Caudate Basal Ganglia	3.63047644467993e-36	3.0085215708904	0.455	0.039	7.21811326731264e-32	Oligodendrocyte Progenitor Cell	OLIG1	7.11259496247137e-36
Brain Caudate Basal Ganglia	2.32346389039927e-115	2.99511460663644	0.3	0	4.61951090689182e-111	Endothelial Cell	CFH	7.34215470257578e-115
Brain Caudate Basal Ganglia	7.89332658550155e-97	2.98018414507366	0.44	0.039	1.56935119172942e-92	Astrocyte_SLC1A2 High	MT1E	2.28833062983707e-96
Brain Caudate Basal Ganglia	6.58544810970174e-11	2.97486361262921	0.4	0.032	1.3093187931709e-06	Endothelial Cell	GADD45B	9.15957561359511e-11
Brain Caudate Basal Ganglia	2.13386163358337e-168	5.70809821171209	0.875	0.004	4.24254369989045e-164	Endothelial Cell/Pericyte	CLDN5	9.213304749232e-168
Brain Caudate Basal Ganglia	3.57044446909029e-260	5.61249686427745	0.875	0.001	7.09875769344531e-256	Endothelial Cell/Pericyte	IFI27	2.08825987218656e-259
Brain Caudate Basal Ganglia	2.37271223716557e-235	5.34280728017944	1	0.003	4.71742646993258e-231	Endothelial Cell/Pericyte	A2M	1.29339928444871e-234
Brain Caudate Basal Ganglia	5.60815474603064e-199	4.97340759371179	0.625	0.001	1.11501332660581e-194	Endothelial Cell/Pericyte	FLT1	2.72248475985961e-198
Brain Caudate Basal Ganglia	5.63632753877555e-133	4.84403128744165	0.75	0.004	1.12061464125935e-128	Endothelial Cell/Pericyte	MFSD2A	2.0820259027227e-132
Brain Caudate Basal Ganglia	8.60883352439156e-40	4.77396802707037	0.75	0.022	1.71160828131953e-35	Endothelial Cell/Pericyte	ID1	1.75314806225473e-39
Brain Caudate Basal Ganglia	8.71020810748648e-169	4.67185222760926	0.849	0.09	1.73176357593046e-164	Sv2c Inhibitory Interneuron	GFAP	3.7668662503431e-168
Brain Caudate Basal Ganglia	1.20783325694158e-178	4.40302710717054	0.693	0.032	2.40141408145125e-174	Sv2c Inhibitory Interneuron	AEBP1	5.43590923664538e-178
Brain Caudate Basal Ganglia	1.60686783692752e-10	4.36864941185985	0.5	0.043	3.1947746333793e-06	Endothelial Cell/Pericyte	HLA-B	2.16026732654422e-10
Brain Caudate Basal Ganglia	2.86324419101938e-193	4.31450645110008	0.917	0.15	5.69270210058473e-189	Oligodendrocyte	PLP1	1.36131226270216e-192
Brain Caudate Basal Ganglia	1.42918380588886e-45	4.2922832546862	0.5	0.007	2.84150324286823e-41	Endothelial Cell/Pericyte	EPAS1	3.06903124299778e-45
Brain Caudate Basal Ganglia	4.62309323327926e-171	4.28086001209521	0.625	0.001	9.19163396640583e-167	Endothelial Cell/Pericyte	VWF	2.01773598354654e-170
Brain Caudate Basal Ganglia	2.17644886798153e-29	4.26619359950336	0.5	0.013	4.32721563932087e-25	Endothelial Cell/Pericyte	SLC7A1	3.96537221895448e-29
Brain Caudate Basal Ganglia	4.31687963426151e-115	4.26548188894089	0.431	0.006	8.58282008883874e-111	Microglia	CD74	1.46016953392322e-114
Brain Caudate Basal Ganglia	1.02451800304368e-123	4.2636286027214	0.737	0.101	2.03694669365145e-119	Sv2c Inhibitory Interneuron	HSPB1	3.62015899619133e-123
Brain Caudate Basal Ganglia	3.19702173094745e-15	4.25784396037386	1	0.139	6.35631860546972e-11	Endothelial Cell/Pericyte	B2M	4.74518423735673e-15
Brain Caudate Basal Ganglia	4.85911931012929e-28	4.22682544672413	0.5	0.014	9.66090101239905e-24	Endothelial Cell/Pericyte	KLF6	8.70943507847064e-28
Brain Caudate Basal Ganglia	8.65643943311581e-86	4.21168645705201	0.75	0.008	1.72107328809209e-81	Endothelial Cell/Pericyte	KLF2	2.49009576357385e-85
Brain Caudate Basal Ganglia	2.01570209414656e-77	4.19810757069713	0.5	0.003	4.00761890358218e-73	Endothelial Cell/Pericyte	EDN1	5.49679541626391e-77
Brain Caudate Basal Ganglia	4.0536323284895e-52	4.17467629885402	0.875	0.022	8.05943179550282e-48	Endothelial Cell/Pericyte	HLA-E	9.19990480995455e-52
Brain Caudate Basal Ganglia	9.25723350256643e-71	4.16611302253662	0.625	0.007	1.84052316498026e-66	Endothelial Cell/Pericyte	APOLD1	2.4131660035384e-70
Brain Caudate Basal Ganglia	2.72797878515947e-88	4.14990199855556	0.415	0.008	5.42376742065407e-84	Purkinje Neuron	TNR	7.96711140691522e-88
Brain Caudate Basal Ganglia	9.33524908758305e-74	4.09348651651764	0.317	0.005	1.85603422359326e-69	Purkinje Neuron	GPR17	2.48461436479791e-73
Brain Caudate Basal Ganglia	1.1138217612133e-107	4.05098132849032	0.379	0.004	2.21450042564428e-103	Microglia	C1QB	3.62445386854788e-107
Brain Caudate Basal Ganglia	8.20782907448819e-58	4.03768116713604	0.625	0.009	1.63188057658974e-53	Endothelial Cell/Pericyte	SLC9A3R2	1.94739731564161e-57
Brain Caudate Basal Ganglia	2.01570209414656e-77	4.01920234334358	0.5	0.003	4.00761890358218e-73	Endothelial Cell/Pericyte	PODXL	5.49679541626391e-77
Brain Caudate Basal Ganglia	2.38565610875372e-108	3.97499007680964	0.559	0.049	4.74316147542415e-104	Sv2c Inhibitory Interneuron	MT1G	7.79178931004461e-108
Brain Caudate Basal Ganglia	8.43069358231537e-20	3.9624864939239	0.625	0.033	1.67619049803594e-15	Endothelial Cell/Pericyte	IFNGR1	1.34859324278406e-19
Brain Caudate Basal Ganglia	4.0547736691285e-118	3.95505722349588	0.553	0.039	8.06170100896129e-114	Sv2c Inhibitory Interneuron	FOS	1.39302104220412e-117
Brain Caudate Basal Ganglia	4.81632040210759e-50	3.88737956907631	0.625	0.011	9.57580822347031e-46	Endothelial Cell/Pericyte	IFITM2	1.07479999912158e-49
Brain Caudate Basal Ganglia	3.49748418214683e-99	3.87149198757123	0.345	0.004	6.95369805094432e-95	Microglia	C1QA	1.08744057642172e-98
Brain Caudate Basal Ganglia	1.13728323425094e-52	3.86636881615946	0.875	0.021	2.26114652633772e-48	Endothelial Cell/Pericyte	IGFBP7	2.5927892457577e-52
Brain Caudate Basal Ganglia	1.74672080623544e-31	3.77066554930667	0.5	0.012	3.47283030695731e-27	Endothelial Cell/Pericyte	FOSL2	3.26157584857402e-31
Brain Caudate Basal Ganglia	8.84654904440697e-157	3.76766750892257	0.46	0.002	1.75887088100899e-152	Vip Inhibitory Interneuron	TAC3	3.63854711736407e-156
Brain Caudate Basal Ganglia	6.67911603006907e-10	3.76321158117387	1	0.262	1.32794184909833e-05	Endothelial Cell/Pericyte	TMSB10	8.8414012202395e-10
Brain Caudate Basal Ganglia	4.10336894608242e-139	3.760819700626	0.634	0.065	8.15831813860107e-135	Oligodendrocyte	TF	1.55906850878386e-138
Brain Caudate Basal Ganglia	7.77056311479e-159	3.7539537760371	0.801	0.121	1.54494335848255e-154	Oligodendrocyte	MBP	3.22510023897937e-158
Brain Caudate Basal Ganglia	6.90012581657798e-48	3.74751583839704	0.776	0.137	1.37188301485203e-43	Microglia	SPP1	1.51192277493363e-47
Brain Caudate Basal Ganglia	5.83464229872089e-124	3.73286043849295	0.551	0.049	1.16004358183169e-119	Oligodendrocyte	PPP1R14A	2.06411412234849e-123
Brain Caudate Basal Ganglia	1.00670507932027e-32	3.73276527211944	0.625	0.018	2.00153103870455e-28	Endothelial Cell/Pericyte	ITM2A	1.90599110578065e-32
Brain Caudate Basal Ganglia	2.49884847236767e-11	3.72582620523054	0.375	0.022	4.9682105327614e-07	Endothelial Cell/Pericyte	PPFIBP1	3.42409547124921e-11
Brain Caudate Basal Ganglia	1.19200413607984e-73	3.68738889584885	0.293	0.004	2.36994262335395e-69	Purkinje Neuron	PDGFRA	3.17019639666406e-73
Brain Caudate Basal Ganglia	1.9570917529618e-109	3.6749058212154	0.362	0.003	3.89108982323864e-105	Microglia	TYROBP	6.42765575720163e-109
Brain Caudate Basal Ganglia	3.66839349045228e-85	3.66959606167744	0.5	0.003	7.29349993771722e-81	Endothelial Cell/Pericyte	KLF4	1.05115860723966e-84
Brain Caudate Basal Ganglia	1.70907227235509e-36	3.66642681055573	0.207	0.008	3.39797749189639e-32	Microglia	FCGBP	3.36821798131243e-36
Brain Caudate Basal Ganglia	4.75476461733664e-05	3.65157290214357	0.25	0.025	0.945342301218872	Endothelial Cell/Pericyte	CD320	5.36970383416794e-05
Brain Caudate Basal Ganglia	2.93593804369804e-55	3.60494040075429	0.537	0.033	5.83723201848045e-51	Purkinje Neuron	VCAN	6.83133774597948e-55
Brain Caudate Basal Ganglia	4.34007230481654e-28	3.6004380404322	0.585	0.089	8.62893175643625e-24	Purkinje Neuron	BCAN	7.78392566296452e-28
Brain Caudate Basal Ganglia	6.97460397039553e-45	3.55320750791114	0.415	0.023	1.38669076139404e-40	Purkinje Neuron	SMOC1	1.48868807097991e-44
Brain Caudate Basal Ganglia	4.13952484275213e-63	3.54744756806853	0.241	0.004	8.23020329235979e-59	Microglia	HLA-DRA	1.02190782736106e-62
Brain Caudate Basal Ganglia	1.80284541174196e-25	3.53330890605224	0.5	0.016	3.58441724762537e-21	Endothelial Cell/Pericyte	SLC16A1	3.12541864994407e-25
Brain Caudate Basal Ganglia	6.64479549616288e-26	3.52784059324425	0.5	0.015	1.3211182405471e-21	Endothelial Cell/Pericyte	SLC2A1	1.15858425154347e-25
Brain Caudate Basal Ganglia	3.31831594127897e-159	3.52491169196815	0.698	0.071	6.59747575445085e-155	Excitatory Neuron L2-3 Linc00507 Rpl9p17	APOC1	1.37946382900877e-158
Brain Caudate Basal Ganglia	1.52733657689017e-91	3.51117788131933	0.428	0.039	3.03665058217304e-87	Oligodendrocyte	TMEM144	4.54625416598994e-91
Brain Caudate Basal Ganglia	0.00116970730035389	3.50259036464418	0.375	0.083	1	Endothelial Cell/Pericyte	SPOCK2	0.00123931860181637
Brain Caudate Basal Ganglia	1.30091882116075e-20	3.50111248190734	0.175	0.013	2.58648680023181e-16	Vip Inhibitory Interneuron	SST	2.10617841692315e-20
Brain Caudate Basal Ganglia	2.37986417018101e-90	3.49886324085712	0.395	0.03	4.73164594315387e-86	Oligodendrocyte	RNASE1	7.03534328845342e-90
Brain Caudate Basal Ganglia	1.24203195455896e-60	3.49395692413112	0.276	0.007	2.46940793205412e-56	Microglia	HLA-DRB1	3.00988370619672e-60
Brain Caudate Basal Ganglia	7.3221060633529e-17	3.47022984857575	0.375	0.014	1.45578112751582e-12	Endothelial Cell/Pericyte	NAMPT	1.11824571771014e-16
Brain Caudate Basal Ganglia	1.42610330169323e-95	3.46901878801231	0.449	0.042	2.83537858442649e-91	Oligodendrocyte	SCD	4.34553667729274e-95
Brain Caudate Basal Ganglia	1.26645733039809e-99	3.45798309832796	0.529	0.069	2.51797046429749e-95	Oligodendrocyte	CNP	3.94755546516215e-99
Brain Caudate Basal Ganglia	1.68796226174489e-88	3.43949875397299	0.38	0.019	3.35600656880118e-84	Sv2c Inhibitory Interneuron	ID3	4.93602702165546e-88
Brain Caudate Basal Ganglia	8.92299428732709e-23	3.43600496505808	0.75	0.04	1.77406972420637e-18	Endothelial Cell/Pericyte	DUSP1	1.49135043548654e-22
Brain Caudate Basal Ganglia	3.14126891053489e-17	3.42329620669236	0.125	0.001	6.24547084792547e-13	Endothelial Cell/Pericyte	VCAM1	4.82711528581408e-17
Brain Caudate Basal Ganglia	3.14126891053489e-17	3.41617780512634	0.125	0.001	6.24547084792547e-13	Endothelial Cell/Pericyte	ICAM1	4.82711528581408e-17
Brain Caudate Basal Ganglia	1.57860445775346e-07	3.39976012026217	0.375	0.035	0.00313858138290542	Endothelial Cell/Pericyte	HLA-C	1.95110244758978e-07
Brain Caudate Basal Ganglia	8.47361576081922e-84	3.38811420544041	0.43	0.034	1.68472428556608e-79	Sv2c Inhibitory Interneuron	MT1F	2.40723683701606e-83
Brain Caudate Basal Ganglia	4.92985889209006e-87	3.38768892701994	0.871	0.131	9.80154544925345e-83	Inhibitory Neuron Erbb4 High	TAC1	1.42897001993666e-86
Brain Caudate Basal Ganglia	7.25155525041503e-144	3.3821885404957	0.375	0	1.44175421488752e-139	Endothelial Cell/Pericyte	PMAIP1	2.81479448714892e-143
Brain Caudate Basal Ganglia	1.70497005509783e-96	3.37671912367264	0.25	0	3.38982146354551e-92	Endothelial Cell/Pericyte	SOX18	5.22231482307861e-96
Brain Caudate Basal Ganglia	7.25155525041503e-144	3.35712723206217	0.375	0	1.44175421488752e-139	Endothelial Cell/Pericyte	LEF1	2.81479448714892e-143
Brain Caudate Basal Ganglia	7.25155525041503e-144	3.35456494238388	0.375	0	1.44175421488752e-139	Endothelial Cell/Pericyte	IL32	2.81479448714892e-143
Brain Caudate Basal Ganglia	2.44576909624671e-22	3.35367924871724	0.25	0.004	4.8626781171577e-18	Endothelial Cell/Pericyte	B4GALT1	4.06262162023239e-22
Brain Caudate Basal Ganglia	4.61730953427361e-17	3.33326004246824	0.875	0.076	9.18013481604279e-13	Endothelial Cell/Pericyte	IFITM3	7.07555022039064e-17
Brain Caudate Basal Ganglia	6.74734684239497e-49	3.32232044544045	0.25	0.001	1.34150749920497e-44	Endothelial Cell/Pericyte	NDUFA4L2	1.49124294515714e-48
Brain Caudate Basal Ganglia	3.92383029656726e-87	3.31568916847493	0.402	0.034	7.80135939563503e-83	Oligodendrocyte	MAG	1.13803970452548e-86
Brain Caudate Basal Ganglia	4.54333484916151e-77	3.29444500149021	0.244	0.001	9.03305834710291e-73	Purkinje Neuron	GPNMB	1.2360377788878e-76
Brain Caudate Basal Ganglia	7.25155525041503e-144	3.28039134121073	0.375	0	1.44175421488752e-139	Endothelial Cell/Pericyte	CFH	2.81479448714892e-143
Brain Caudate Basal Ganglia	5.87068551442232e-13	3.27962012581627	0.25	0.008	1.16720969397745e-08	Endothelial Cell/Pericyte	PNP	8.33404047133355e-13
Brain Caudate Basal Ganglia	8.11891723588785e-08	3.27868905882099	0.75	0.157	0.00161420312483922	Endothelial Cell/Pericyte	TSC22D1	1.0127363401443e-07
Brain Caudate Basal Ganglia	1.09569450483942e-13	3.27808294615952	0.5	0.032	2.17845981452174e-09	Endothelial Cell/Pericyte	GADD45B	1.57914088614053e-13
Brain Caudate Basal Ganglia	5.68146620707493e-81	3.2704084676736	0.259	0.002	1.12958911129064e-76	Microglia	CSF1R	1.58571324034245e-80
Brain Caudate Basal Ganglia	3.65542991328377e-75	3.26728882498619	0.395	0.045	7.26772575359079e-71	Oligodendrocyte	MOBP	9.81878511197073e-75
Brain Caudate Basal Ganglia	1.62405482351138e-70	3.26593254925264	0.241	0.002	3.22894580010533e-66	Microglia	STAB1	4.22616572458844e-70
Brain Caudate Basal Ganglia	6.93511028612864e-172	3.26471147143123	0.636	0.036	1.3788386270881e-167	Excitatory Neuron Rorb High	ONECUT2	3.03674487359815e-171
Brain Caudate Basal Ganglia	1.70497005509783e-96	3.2607756928207	0.25	0	3.38982146354551e-92	Endothelial Cell/Pericyte	GNG11	5.22231482307861e-96
Brain Caudate Basal Ganglia	4.64083552214601e-18	3.25955877672995	0.75	0.052	9.2269091851307e-14	Endothelial Cell/Pericyte	ADIRF	7.22756635271661e-18
Brain Caudate Basal Ganglia	2.64860243932768e-64	3.25895685292836	0.224	0.002	5.26595136987129e-60	Microglia	C1QC	6.59443048776648e-64
Brain Caudate Basal Ganglia	2.7622847703109e-22	3.25123449605471	0.375	0.01	5.49197458033214e-18	Endothelial Cell/Pericyte	DEPP1	4.58494540521133e-22
Brain Caudate Basal Ganglia	1.81110070934214e-77	3.24496737247416	0.428	0.056	3.60083043031405e-73	Oligodendrocyte	CLDND1	4.94039856852386e-77
Brain Caudate Basal Ganglia	1.41618278950399e-144	3.24062390491224	0.429	0.002	2.81565462209183e-140	Vip Inhibitory Interneuron	ELAVL2	5.51575255233171e-144
Brain Caudate Basal Ganglia	4.65637343418106e-37	3.23979740978636	0.302	0.05	9.25780166183879e-33	Sv2c Inhibitory Interneuron	IGFBP5	9.23100455409853e-37
Brain Caudate Basal Ganglia	8.07174351537953e-28	3.23858722344734	0.448	0.072	1.60482404572776e-23	Microglia	RNASET2	1.44275662743501e-27
Brain Caudate Basal Ganglia	1.53107628943986e-99	3.23599734521493	0.471	0.044	3.04408587866432e-95	Oligodendrocyte	APOD	4.77005176048132e-99
Brain Caudate Basal Ganglia	0.00011819557319866	3.220592523469	0.25	0.028	1	Endothelial Cell/Pericyte	MCL1	0.000131205650922932
Brain Caudate Basal Ganglia	2.9392548542145e-68	3.21608219886133	0.22	0.001	5.84382650114926e-64	Purkinje Neuron	CSPG4	7.5283045786113e-68
Brain Caudate Basal Ganglia	3.67909217678519e-29	3.21592539231644	0.561	0.077	7.31477106588431e-25	Purkinje Neuron	PTPRZ1	6.68502574009325e-29
Brain Caudate Basal Ganglia	2.10150095772404e-29	3.20638808779842	0.375	0.007	4.17820420414693e-25	Endothelial Cell/Pericyte	SRGN	3.82946566992716e-29
Brain Caudate Basal Ganglia	5.69002939100357e-13	3.20484047465262	0.25	0.008	1.13129164351933e-08	Endothelial Cell/Pericyte	ETS2	8.08004861449647e-13
Brain Caudate Basal Ganglia	1.69241669610202e-70	3.19779843135372	0.24	0.005	3.36486287519004e-66	Sv2c Inhibitory Interneuron	CD44	4.40347367759392e-70
Brain Cerebellar Hemisphere	0	4.71708968373288	0.631	0.018	0	Astrocyte_SLC1A2 High	GRIA1	0
Brain Cerebellar Hemisphere	0	4.52583671505274	0.692	0.02	0	Astrocyte_SLC1A2 High	SLC1A3	0
Brain Cerebellar Hemisphere	0	4.5245015634793	0.689	0.031	0	Oligodendrocyte Progenitor Cell	LHFPL3	0
Brain Cerebellar Hemisphere	2.21144304152975e-291	4.51356188319614	0.954	0.042	4.39679105516945e-287	Inhibitory Neuron_FGF13 High	KIT	1.20799192414726e-290
Brain Cerebellar Hemisphere	0	4.46239197470516	0.266	0.015	0	Oligodendrocyte	PLP1	0
Brain Cerebellar Hemisphere	0	4.3872596375554	0.675	0.044	0	Oligodendrocyte Progenitor Cell	DSCAM	0
Brain Cerebellar Hemisphere	0	4.305579183859	0.345	0.019	0	Monocyte	PLXDC2	0
Brain Cerebellar Hemisphere	0	4.21815249752348	0.643	0.039	0	Astrocyte_SLC1A2 High	SLC4A4	0
Brain Cerebellar Hemisphere	0	4.18660366158455	0.575	0.013	0	Oligodendrocyte Progenitor Cell	PCDH15	0
Brain Cerebellar Hemisphere	0	4.15409543608475	0.619	0.046	0	Astrocyte_SLC1A2 High	NPAS3	0
Brain Cerebellar Hemisphere	0	4.14580950552308	0.661	0.055	0	Oligodendrocyte Progenitor Cell	TNR	0
Brain Cerebellar Hemisphere	0	4.1106958662995	0.61	0.057	0	Astrocyte_SLC1A2 High	PPP2R2B	0
Brain Cerebellar Hemisphere	0	4.01559879142503	0.55	0.014	0	Astrocyte_SLC1A2 High	NDRG2	0
Brain Cerebellar Hemisphere	0	3.99923714949253	0.781	0.011	0	Inhibitory Neuron_ERBB4 High	PVALB	0
Brain Cerebellar Hemisphere	0	3.79977843691344	0.296	0.017	0	Astrocyte_SLC1A2 High	APOE	0
Brain Cerebellar Hemisphere	0	3.75765285941701	0.487	0.028	0	Astrocyte_SLC1A2 High	LRRTM4	0
Brain Cerebellar Hemisphere	0	3.70916374067666	0.527	0.027	0	Astrocyte_SLC1A2 High	GABRB1	0
Brain Cerebellar Hemisphere	0	3.67984403398913	0.489	0.017	0	Astrocyte_SLC1A2 High	LAMA2	0
Brain Cerebellar Hemisphere	0	3.66413029698238	0.518	0.018	0	Oligodendrocyte Progenitor Cell	SOX6	0
Brain Cerebellar Hemisphere	1.88574922412877e-275	3.59553042689199	0.718	0.097	3.74924660741282e-271	Oligodendrocyte Progenitor Cell	LRRC4C	9.91884485330155e-275
Brain Cerebellar Hemisphere	0	3.57011443342191	0.503	0.009	0	Astrocyte_SLC1A2 High	ATP1A2	0
Brain Cerebellar Hemisphere	0	3.53116574031305	0.417	0.01	0	Astrocyte_SLC1A2 High	RYR3	0
Brain Cerebellar Hemisphere	0	3.52979774712944	0.445	0.009	0	Astrocyte_SLC1A2 High	LGI4	0
Brain Cerebellar Hemisphere	0	3.46624016305375	0.471	0.032	0	Astrocyte_SLC1A2 High	CTNNA3	0
Brain Cerebellar Hemisphere	2.77271949975244e-84	3.46248606802772	0.554	0.047	5.51272090940779e-80	Inhibitory Neuron_FGF13 High	SLC6A1	7.53173053213239e-84
Brain Cerebellar Hemisphere	0	3.4072784320081	0.511	0.039	0	Astrocyte_SLC1A2 High	NRG3	0
Brain Cerebellar Hemisphere	0	3.37999853110163	0.442	0.017	0	Astrocyte_SLC1A2 High	XYLT1	0
Brain Cerebellar Hemisphere	0	3.33185250915082	0.525	0.034	0	Oligodendrocyte Progenitor Cell	LRRTM4	0
Brain Cerebellar Hemisphere	0	3.32815009943495	0.276	0.006	0	Monocyte	ST6GAL1	0
Brain Cerebellar Hemisphere	0	3.32349114373327	0.65	0.038	0	Oligodendrocyte Progenitor Cell	PTPRZ1	0
Brain Cerebellar Hemisphere	0	3.30665653868781	0.404	0.009	0	Oligodendrocyte Progenitor Cell	LUZP2	0
Brain Cerebellar Hemisphere	0	3.28247204651789	0.636	0.052	0	Oligodendrocyte Progenitor Cell	MDGA2	0
Brain Cerebellar Hemisphere	0	3.24750316382779	0.704	0.057	0	Oligodendrocyte Progenitor Cell	VCAN	0
Brain Cerebellar Hemisphere	0	3.24570021649391	0.437	0.02	0	Astrocyte_SLC1A2 High	CDH20	0
Brain Cerebellar Hemisphere	1.11649395433375e-99	3.24253994333048	0.385	0.019	2.21981328000636e-95	Inhibitory Neuron_FGF13 High	HOMER3	3.28215208321405e-99
Brain Cerebellar Hemisphere	0	3.21022207541006	0.819	0.149	0	Astrocyte_SLC1A2 High	PCDH9	0
Brain Cerebellar Hemisphere	1.43421124344882e-196	3.19576249940013	0.312	0.027	2.85149879422495e-192	Monocyte	ITPR2	6.08636458742754e-196
Brain Cerebellar Hemisphere	0	3.1819799583453	0.442	0.026	0	Astrocyte_SLC1A2 High	PTGDS	0
Brain Cerebellar Hemisphere	8.66530496313824e-239	3.17358896746666	0.456	0.05	1.72283593277114e-234	Monocyte	RASGEF1C	4.14827925446973e-238
Brain Cerebellar Hemisphere	1.44598572854609e-267	3.11785185213621	0.782	0.117	2.87490882549534e-263	Oligodendrocyte Progenitor Cell	CSMD1	7.45909401998065e-267
Brain Cerebellar Hemisphere	7.79583353711304e-85	3.10879783595736	0.366	0.083	1.54996762384882e-80	Monocyte	DOCK4	2.12403529456765e-84
Brain Cerebellar Hemisphere	0	3.07453012175254	0.431	0.023	0	Astrocyte_SLC1A2 High	NCKAP5	0
Brain Cerebellar Hemisphere	0	3.05548011736705	0.73	0.133	0	Astrocyte_SLC1A2 High	DTNA	0
Brain Cerebellar Hemisphere	0	3.05101604212547	0.379	0.01	0	Oligodendrocyte Progenitor Cell	SEMA5A	0
Brain Cerebellar Hemisphere	0	3.04940522008937	0.456	0.028	0	Astrocyte_SLC1A2 High	PRKCA	0
Brain Cerebellar Hemisphere	0	3.03166740113356	0.475	0.028	0	Oligodendrocyte Progenitor Cell	NXPH1	0
Brain Cerebellar Hemisphere	0	3.02478458592974	0.478	0.042	0	Astrocyte_SLC1A2 High	NCAM2	0
Brain Cerebellar Hemisphere	0	3.01299702626664	0.325	0.015	0	Astrocyte_SLC1A2 High	GPC5	0
Brain Cerebellar Hemisphere	6.99207016227028e-272	3.00487147699512	0.464	0.038	1.39016338966258e-267	Oligodendrocyte Progenitor Cell	CSMD3	3.64532550893877e-271
Brain Cerebellar Hemisphere	0	3.002928786761	0.424	0.048	0	Excitatory Neuron_HS3ST4 High	MEGF11	0
Brain Cerebellar Hemisphere	0	3.0005013222772	0.388	0.009	0	Astrocyte_SLC1A2 High	FGFR2	0
Brain Cerebellar Hemisphere	4.57059982841541e-68	3.0001008076894	0.4	0.03	9.08726657885551e-64	Inhibitory Neuron_FGF13 High	GAD1	1.13205428294447e-67
Brain Cerebellar Hemisphere	0	2.95137136504529	0.357	0.006	0	Astrocyte_SLC1A2 High	ALDH1A1	0
Brain Cerebellar Hemisphere	0	2.93836086035113	0.372	0.015	0	Astrocyte_SLC1A2 High	PREX2	0
Brain Cerebellar Hemisphere	0	2.9296399217282	0.379	0.013	0	Astrocyte_SLC1A2 High	PTN	0
Brain Cerebellar Hemisphere	0	2.92744017915339	0.386	0.011	0	Oligodendrocyte Progenitor Cell	ATRNL1	0
Brain Cerebellar Hemisphere	0	2.91342290298447	0.532	0.077	0	Astrocyte_SLC1A2 High	PDE4D	0
Brain Cerebellar Hemisphere	0	2.90913397148203	0.396	0.018	0	Oligodendrocyte Progenitor Cell	SLC35F1	0
Brain Cerebellar Hemisphere	0	2.90102433382233	0.287	0.003	0	Astrocyte_SLC1A2 High	FGFR3	0
Brain Cerebellar Hemisphere	0	2.89612789131325	0.297	0.004	0	Astrocyte_SLC1A2 High	HIF3A	0
Brain Cerebellar Hemisphere	1.18306667785007e-196	2.89543562065895	0.254	0.027	2.35217316890151e-192	Astrocyte_SLC1A2 High	HSPA1A	5.02176685377148e-196
Brain Cerebellar Hemisphere	0	2.88864034528866	0.388	0.015	0	Astrocyte_SLC1A2 High	FAT3	0
Brain Cerebellar Hemisphere	0	2.87989167537684	0.337	0.022	0	Astrocyte_SLC1A2 High	GLUL	0
Brain Cerebellar Hemisphere	1.0890209412039e-247	2.81710461974632	0.536	0.055	2.1651914353016e-243	Oligodendrocyte Progenitor Cell	MMP16	5.33642240476385e-247
Brain Cerebellar Hemisphere	0	2.81346979243731	0.311	0.01	0	Oligodendrocyte Progenitor Cell	ALCAM	0
Brain Cerebellar Hemisphere	0	2.78795072933457	0.433	0.035	0	Astrocyte_SLC1A2 High	PTPRZ1	0
Brain Cerebellar Hemisphere	3.51582579352521e-71	2.7874494238583	0.447	0.044	6.99016484268682e-67	Inhibitory Neuron_CXCL14 High	CALB2	8.87319579821209e-71
Brain Cerebellar Hemisphere	2.83136060751854e-178	2.78369422223914	0.732	0.146	5.62931115986836e-174	Oligodendrocyte Progenitor Cell	LRP1B	1.13465762611381e-177
Brain Cerebellar Hemisphere	0	2.78196233301681	0.33	0.008	0	Astrocyte_SLC1A2 High	BMPR1B	0
Brain Cerebellar Hemisphere	0	2.77989167955003	0.311	0.009	0	Oligodendrocyte Progenitor Cell	GRIK1	0
Brain Cerebellar Hemisphere	6.13006919358981e-223	2.77788412572254	0.704	0.107	1.21878035706953e-218	Oligodendrocyte Progenitor Cell	SNTG1	2.81017474822739e-222
Brain Cerebellar Hemisphere	4.59662800374281e-301	2.77492596896824	0.361	0.019	9.13901579704145e-297	Oligodendrocyte Progenitor Cell	PDZD2	2.56838689436806e-300
Brain Cerebellar Hemisphere	0	2.76827043500112	0.353	0.012	0	Astrocyte_SLC1A2 High	TRPS1	0
Brain Cerebellar Hemisphere	5.6301472822501e-287	2.763966197301	0.582	0.056	1.11938588265696e-282	Oligodendrocyte Progenitor Cell	NPAS3	3.04522924464216e-286
Brain Cerebellar Hemisphere	1.15809797296105e-258	2.76362698623599	0.591	0.127	2.30253038984117e-254	Astrocyte_SLC1A2 High	CTNND2	5.83759889146196e-258
Brain Cerebellar Hemisphere	9.69118750103833e-290	2.75787882375676	0.396	0.025	1.92680189895644e-285	Oligodendrocyte Progenitor Cell	XYLT1	5.27511644242681e-289
Brain Cerebellar Hemisphere	9.68892748900112e-54	2.75541223467765	0.354	0.03	1.9263525633632e-49	Inhibitory Neuron_FGF13 High	GAD2	2.18458865859248e-53
Brain Cerebellar Hemisphere	3.63271916280993e-289	2.74582091276412	0.329	0.03	7.2225722394987e-285	Astrocyte_SLC1A2 High	MT3	1.97491937285954e-288
Brain Cerebellar Hemisphere	0	2.74144188316053	0.515	0.03	0	Inhibitory Neuron_ERBB4 High	KIT	0
Brain Cerebellar Hemisphere	0	2.72505616240788	0.426	0.04	0	Astrocyte_SLC1A2 High	PITPNC1	0
Brain Cerebellar Hemisphere	0	2.71397917621738	0.402	0.026	0	Astrocyte_SLC1A2 High	SFXN5	0
Brain Cerebellar Hemisphere	8.08801281975886e-55	2.704454153744	0.431	0.042	1.60805870882446e-50	Inhibitory Neuron_FGF13 High	BCAN	1.83724217318343e-54
Brain Cerebellar Hemisphere	0	2.66514800198643	0.278	0.008	0	Astrocyte_SLC1A2 High	PCSK6	0
Brain Cerebellar Hemisphere	7.75916123696987e-231	2.65382314830517	0.479	0.046	1.54267643713435e-226	Oligodendrocyte Progenitor Cell	ADARB2	3.63659403433074e-230
Brain Cerebellar Hemisphere	0	2.65181504293247	0.317	0.009	0	Astrocyte_SLC1A2 High	ATP10B	0
Brain Cerebellar Hemisphere	0	2.63700876247576	0.332	0.016	0	Oligodendrocyte Progenitor Cell	GRM7	0
Brain Cerebellar Hemisphere	5.63258881056204e-83	2.63580986484462	0.372	0.084	1.11987130731594e-78	Monocyte	FRMD4A	1.5193491278705e-82
Brain Cerebellar Hemisphere	7.58129959366134e-38	2.63499597078405	0.323	0.034	1.50731398521175e-33	Inhibitory Neuron_FGF13 High	SCGN	1.50810665500003e-37
Brain Cerebellar Hemisphere	0	2.63338492048322	0.263	0.015	0	Astrocyte_SLC1A2 High	S100B	0
Brain Cerebellar Hemisphere	0	2.63172011123061	0.368	0.019	0	Oligodendrocyte Progenitor Cell	CHST11	0
Brain Cerebellar Hemisphere	3.36992228394511e-136	2.62476471172981	0.689	0.165	6.70007948493967e-132	Oligodendrocyte Progenitor Cell	OPCML	1.16203202423336e-135
Brain Cerebellar Hemisphere	0	2.61794633295084	0.303	0.007	0	Astrocyte_SLC1A2 High	ADCY2	0
Brain Cerebellar Hemisphere	5.18096603650256e-179	2.60595069280936	0.616	0.195	1.03007966737744e-174	Astrocyte_SLC1A2 High	ANK2	2.08148942660919e-178
Brain Cerebellar Hemisphere	0	2.60433038370105	0.308	0.018	0	Astrocyte_SLC1A2 High	MGAT4C	0
Brain Cerebellar Hemisphere	0	2.60408259862479	0.536	0.065	0	Astrocyte_SLC1A2 High	QKI	0
Brain Cerebellar Hemisphere	6.17824396694697e-292	2.59964144361765	0.463	0.063	1.2283584655084e-287	Astrocyte_SLC1A2 High	ESRRG	3.37879723011797e-291
Brain Cerebellar Hemisphere	0	2.59908597718336	0.304	0.006	0	Oligodendrocyte Progenitor Cell	NKAIN3	0
Brain Cerebellar Hemisphere	0	2.59614314471014	0.555	0.058	0	Inhibitory Neuron_ERBB4 High	KCNMA1	0
Brain Cerebellar Hemisphere	1.03451227600777e-43	2.59022493185843	0.538	0.08	2.05681730715864e-39	Inhibitory Neuron_FGF13 High	DNER	2.16366095606462e-43
Brain Cerebellar Hemisphere	3.14839048801269e-36	2.57980100432584	0.446	0.065	6.25962996826684e-32	Inhibitory Neuron_FGF13 High	VCAN	6.17151988100015e-36
Brain Cerebellar Hemisphere	0	6.19865986761299	0.89	0.014	0	Oligodendrocyte	PLP1	0
Brain Cerebellar Hemisphere	0	5.55524482597148	0.822	0.019	0	Microglia	PLXDC2	0
Brain Cerebellar Hemisphere	0	5.53749765101948	0.822	0.009	0	Oligodendrocyte	MBP	0
Brain Cerebellar Hemisphere	0	4.96929744313397	0.798	0.033	0	Oligodendrocyte Progenitor Cell	LHFPL3	0
Brain Cerebellar Hemisphere	0	4.83693040519132	0.809	0.045	0	Oligodendrocyte Progenitor Cell	DSCAM	0
Brain Cerebellar Hemisphere	0	4.69630815899517	0.613	0.017	0	Astrocyte Slc4a4 High	GRIA1	0
Brain Cerebellar Hemisphere	0	4.69455670893773	0.798	0.014	0	Oligodendrocyte Progenitor Cell	PCDH15	0
Brain Cerebellar Hemisphere	0	4.62294807087961	0.793	0.056	0	Oligodendrocyte Progenitor Cell	TNR	0
Brain Cerebellar Hemisphere	0	4.60561412567144	0.619	0.006	0	Oligodendrocyte	TF	0
Brain Cerebellar Hemisphere	0	4.53529573835614	0.683	0.019	0	Astrocyte Slc4a4 High	SLC1A3	0
Brain Cerebellar Hemisphere	0	4.50807010135841	0.659	0.006	0	Microglia	ST6GAL1	0
Brain Cerebellar Hemisphere	0	4.37816656296959	0.719	0.027	0	Microglia	ITPR2	0
Brain Cerebellar Hemisphere	0	4.33185656783681	0.585	0.006	0	Microglia	ARHGAP24	0
Brain Cerebellar Hemisphere	1.40087822448138e-217	4.30913628446037	0.8	0.083	2.78522608591388e-213	Microglia	DOCK4	7.23583642634145e-217
Brain Cerebellar Hemisphere	0	4.2360635077938	0.57	0.004	0	Microglia	DOCK8	0
Brain Cerebellar Hemisphere	0	4.23272522911977	0.6	0.003	0	Microglia	APBB1IP	0
Brain Cerebellar Hemisphere	0	4.22997398883114	0.526	0.006	0	Microglia	HS3ST4	0
Brain Cerebellar Hemisphere	0	4.2010485044377	0.718	0.018	0	Oligodendrocyte Progenitor Cell	SOX6	0
Brain Cerebellar Hemisphere	0	4.18781971456843	0.617	0.038	0	Astrocyte Slc4a4 High	SLC4A4	0
Brain Cerebellar Hemisphere	0	4.13137865108832	0.59	0.046	0	Astrocyte Slc4a4 High	NPAS3	0
Brain Cerebellar Hemisphere	0	4.1049646937516	0.541	0.003	0	Microglia	ADAM28	0
Brain Cerebellar Hemisphere	0	4.08412295107488	0.594	0.056	0	Astrocyte Slc4a4 High	PPP2R2B	0
Brain Cerebellar Hemisphere	0	4.0200684198716	0.438	0.003	0	Oligodendrocyte	MOBP	0
Brain Cerebellar Hemisphere	0	4.01212578511397	0.744	0.051	0	Purkinje Neuron	CNTNAP5	0
Brain Cerebellar Hemisphere	8.15108232059735e-262	4.00513242243413	0.819	0.099	1.62059818698117e-257	Oligodendrocyte Progenitor Cell	LRRC4C	4.78906846689914e-261
Brain Cerebellar Hemisphere	0	3.98891208174935	0.541	0.014	0	Astrocyte Slc4a4 High	NDRG2	0
Brain Cerebellar Hemisphere	0	3.9745999240455	0.473	0.026	0	Oligodendrocyte	RNF220	0
Brain Cerebellar Hemisphere	1.85003106020755e-264	3.95499304155547	0.452	0.019	3.67823175390465e-260	Microglia	KCNQ3	1.09472315878511e-263
Brain Cerebellar Hemisphere	0	3.92819051188065	0.438	0.004	0	Oligodendrocyte	CERCAM	0
Brain Cerebellar Hemisphere	0	3.91853877422316	0.402	0.004	0	Oligodendrocyte	SPP1	0
Brain Cerebellar Hemisphere	0	3.90571478290963	0.828	0.068	0	Purkinje Neuron	UNC5C	0
Brain Cerebellar Hemisphere	0	3.89031629383536	0.898	0.089	0	Granule Cell	CDH18	0
Brain Cerebellar Hemisphere	0	3.87114812210587	0.651	0.029	0	Oligodendrocyte	PTGDS	0
Brain Cerebellar Hemisphere	0	3.83009573454606	0.559	0.01	0	Oligodendrocyte Progenitor Cell	LUZP2	0
Brain Cerebellar Hemisphere	0	3.81835855208521	0.686	0.035	0	Oligodendrocyte Progenitor Cell	LRRTM4	0
Brain Cerebellar Hemisphere	0	3.81512117187211	0.42	0.004	0	Oligodendrocyte	TMEM144	0
Brain Cerebellar Hemisphere	0	3.79963453408514	0.399	0.008	0	Oligodendrocyte	SCD	0
Brain Cerebellar Hemisphere	0	3.78034378885996	0.488	0.019	0	Oligodendrocyte	CNP	0
Brain Cerebellar Hemisphere	0	3.77725769226622	0.502	0.015	0	Astrocyte Slc4a4 High	LAMA2	0
Brain Cerebellar Hemisphere	4.98312648191257e-214	3.77539247608266	0.815	0.084	9.90745207133858e-210	Microglia	FRMD4A	2.54480859935613e-213
Brain Cerebellar Hemisphere	0	3.77508914312162	0.911	0.109	0	Purkinje Neuron	CSMD1	0
Brain Cerebellar Hemisphere	0	3.76538855971449	0.741	0.045	0	Purkinje Neuron	SYN3	0
Brain Cerebellar Hemisphere	0	3.75959766772122	0.302	0.004	0	Oligodendrocyte	SELENOP	0
Brain Cerebellar Hemisphere	0	3.75314927738564	0.584	0.032	0	Oligodendrocyte	QDPR	0
Brain Cerebellar Hemisphere	0	3.75033152017971	0.291	0.016	0	Astrocyte Slc4a4 High	APOE	0
Brain Cerebellar Hemisphere	0	3.74697239830832	0.798	0.058	0	Purkinje Neuron	INPP4B	0
Brain Cerebellar Hemisphere	0	3.723989907538	0.541	0.016	0	Microglia	ARHGAP22	0
Brain Cerebellar Hemisphere	0	3.72176653123678	0.472	0.027	0	Astrocyte Slc4a4 High	LRRTM4	0
Brain Cerebellar Hemisphere	0	3.71817884260972	0.488	0.02	0	Oligodendrocyte	EDIL3	0
Brain Cerebellar Hemisphere	0	3.70254030629257	0.349	0.003	0	Oligodendrocyte	PPP1R14A	0
Brain Cerebellar Hemisphere	0	3.69370299092691	0.835	0.1	0	Purkinje Neuron	SNTG1	0
Brain Cerebellar Hemisphere	0	3.67427002745591	0.5	0.008	0	Astrocyte Slc4a4 High	ATP1A2	0
Brain Cerebellar Hemisphere	0	3.66579114308459	0.452	0.001	0	Microglia	P2RY12	0
Brain Cerebellar Hemisphere	0	3.6577203412407	0.503	0.027	0	Astrocyte Slc4a4 High	GABRB1	0
Brain Cerebellar Hemisphere	0	3.64019261807736	0.422	0.002	0	Microglia	INPP5D	0
Brain Cerebellar Hemisphere	0	3.6383956952837	0.881	0.099	0	Granule Cell	GRIK2	0
Brain Cerebellar Hemisphere	0	3.62896938763179	0.655	0.069	0	Oligodendrocyte	SLC44A1	0
Brain Cerebellar Hemisphere	3.66243709158132e-293	3.625082061014	0.633	0.07	7.28165742548199e-289	Oligodendrocyte	QKI	2.32933543893472e-292
Brain Cerebellar Hemisphere	0	3.61774702755678	0.723	0.054	0	Oligodendrocyte Progenitor Cell	MDGA2	0
Brain Cerebellar Hemisphere	0	3.6000425650532	0.395	0.008	0	Oligodendrocyte	CLDN11	0
Brain Cerebellar Hemisphere	0	3.59999875707165	0.697	0.04	0	Oligodendrocyte Progenitor Cell	PTPRZ1	0
Brain Cerebellar Hemisphere	1.09637542670332e-147	3.58900190791194	0.607	0.065	2.17981362337154e-143	Microglia	SYNDIG1	4.33208174594264e-147
Brain Cerebellar Hemisphere	0	3.57763816014255	0.511	0.011	0	Microglia	EPB41L2	0
Brain Cerebellar Hemisphere	0	3.56857402500386	0.367	0.011	0	Oligodendrocyte	PEX5L	0
Brain Cerebellar Hemisphere	0	3.54112066138191	0.928	0.139	0	Granule Cell	ZNF385D	0
Brain Cerebellar Hemisphere	0	3.52909013043983	0.489	0.016	0	Microglia	ATP8B4	0
Brain Cerebellar Hemisphere	0	3.52358721302805	0.306	0.004	0	Oligodendrocyte	APOD	0
Brain Cerebellar Hemisphere	0	3.52276943581592	0.411	0.009	0	Astrocyte Slc4a4 High	RYR3	0
Brain Cerebellar Hemisphere	8.09494826695096e-228	3.51568946550052	0.548	0.033	1.60943761443519e-223	Microglia	MEF2C	4.31494157511354e-227
Brain Cerebellar Hemisphere	0	3.51089075211635	0.359	0.001	0	Oligodendrocyte	CARNS1	0
Brain Cerebellar Hemisphere	0	3.50848678449091	0.434	0.009	0	Astrocyte Slc4a4 High	LGI4	0
Brain Cerebellar Hemisphere	0	3.50519743189504	0.951	0.201	0	Purkinje Neuron	RORA	0
Brain Cerebellar Hemisphere	4.93799813060344e-192	3.49513359229387	0.489	0.031	9.81772788326575e-188	Microglia	SFMBT2	2.33697792066032e-191
Brain Cerebellar Hemisphere	0	3.49127300248048	0.451	0.025	0	Astrocyte Slc4a4 High	PTGDS	0
Brain Cerebellar Hemisphere	0	3.48950766050642	0.378	0.002	0	Microglia	C3	0
Brain Cerebellar Hemisphere	0	3.48936874263819	0.699	0.042	0	Granule Cell	CHN2	0
Brain Cerebellar Hemisphere	0	3.46386007142607	0.473	0.01	0	Oligodendrocyte Progenitor Cell	SEMA5A	0
Brain Cerebellar Hemisphere	0	3.45706662261229	0.467	0.032	0	Astrocyte Slc4a4 High	CTNNA3	0
Brain Cerebellar Hemisphere	2.29181133769974e-193	3.45558247473224	0.607	0.049	4.55657930161463e-189	Microglia	NAV3	1.09008112919304e-192
Brain Cerebellar Hemisphere	0	3.44071806178002	0.459	0.013	0	Microglia	SLC9A9	0
Brain Cerebellar Hemisphere	0	3.42264695872806	0.911	0.138	0	Granule Cell	STXBP5L	0
Brain Cerebellar Hemisphere	5.030654970367e-254	3.41588247016047	0.181	0.01	1.00019482120837e-249	Astrocyte Slc4a4 High	MT2A	2.8937766457901e-253
Brain Cerebellar Hemisphere	0	3.40478150428451	0.511	0.012	0	Oligodendrocyte Progenitor Cell	ATRNL1	0
Brain Cerebellar Hemisphere	8.93668405093643e-281	3.40218816253938	0.564	0.039	1.77679152300718e-276	Oligodendrocyte Progenitor Cell	CSMD3	5.51326178903776e-280
Brain Cerebellar Hemisphere	0	3.40186623110171	0.537	0.019	0	Oligodendrocyte Progenitor Cell	SLC35F1	0
Brain Cerebellar Hemisphere	0	3.40057245115264	0.415	0.003	0	Microglia	CPED1	0
Brain Cerebellar Hemisphere	5.86393590110077e-133	3.39252548123549	0.338	0.041	1.16586773585686e-128	Oligodendrocyte	CTNNA3	2.16589870331186e-132
Brain Cerebellar Hemisphere	0	3.39168495933571	0.527	0.023	0	Purkinje Neuron	NXPH1	0
Brain Cerebellar Hemisphere	0	3.37550045007835	0.682	0.042	0	Purkinje Neuron	UNC5D	0
Brain Cerebellar Hemisphere	0	3.37472280482015	0.388	0.016	0	Oligodendrocyte	PIP4K2A	0
Brain Cerebellar Hemisphere	0	3.37121225845053	0.58	0.029	0	Oligodendrocyte Progenitor Cell	NXPH1	0
Brain Cerebellar Hemisphere	0	3.36723830556089	0.356	0.004	0	Microglia	TBXAS1	0
Brain Cerebellar Hemisphere	0	3.36628894437348	0.393	0.002	0	Microglia	SLCO2B1	0
Brain Cerebellar Hemisphere	0	3.35976902809502	0.428	0.017	0	Astrocyte Slc4a4 High	XYLT1	0
Brain Cerebellar Hemisphere	0	3.35943477322178	0.348	0.002	0	Microglia	CD74	0
Brain Cerebellar Hemisphere	0	3.35835815649796	0.915	0.1	0	Granule Cell	KCNIP4	0
Brain Cerebellar Hemisphere	0	3.35682559015051	0.385	0.01	0	Microglia	AOAH	0
Brain Cerebellar Hemisphere	0	3.35265376520845	0.482	0.039	0	Astrocyte Slc4a4 High	NRG3	0
Brain Cerebellar Hemisphere	1.78326484344464e-83	3.3507061271195	0.416	0.097	3.54548716173662e-79	Oligodendrocyte	IL1RAPL1	5.05581991754803e-83
Brain Cerebellar Hemisphere	0	3.3494507477832	0.37	0.004	0	Microglia	ARHGAP15	0
Brain Cerebellum	7.23775701764338e-228	4.82697949563215	0.711	0.059	1.43901085024786e-223	Endothelial Cell	CLDN5	3.36469376376496e-227
Brain Cerebellum	0	4.6846184595474	0.704	0.029	0	Endothelial Cell	IFI27	0
Brain Cerebellum	3.04372237336316e-268	4.32939810908416	0.415	0.019	6.05152882272064e-264	Oligodendrocyte Progenitor Cell	GPR17	1.57274637065541e-267
Brain Cerebellum	1.73328024784287e-31	4.21679903474718	0.507	0.11	3.44610778876119e-27	Microglia	IGFBP7	3.24380110030813e-31
Brain Cerebellum	0	4.16653804472156	0.61	0.019	0	Endothelial Cell	APOLD1	0
Brain Cerebellum	2.20483276652373e-213	4.08160475676299	0.843	0.095	4.38364850640247e-209	Endothelial Cell	IGFBP7	9.83578936548095e-213
Brain Cerebellum	6.20336097262868e-70	4.07669083634102	0.451	0.037	1.23335222857803e-65	Microglia	RGS5	1.55382814248202e-69
Brain Cerebellum	1.02617432241099e-171	4.07375327993012	0.704	0.082	2.04023978781752e-167	Endothelial Cell	ITM2A	4.02417989504506e-171
Brain Cerebellum	1.35711180061541e-292	3.97677693563788	0.738	0.086	2.69820968198355e-288	Oligodendrocyte Progenitor Cell	BCAN	7.43318963788342e-292
Brain Cerebellum	0	3.96457850697761	0.797	0.323	0	Monocyte	CCL4	0
Brain Cerebellum	0	3.91687604912886	0.831	0.434	0	Monocyte	CCL4L2	0
Brain Cerebellum	0	3.85002176355522	0.955	0.225	0	Oligodendrocyte	TF	0
Brain Cerebellum	0	3.82191961042926	0.863	0.393	0	Monocyte	CCL3	0
Brain Cerebellum	0	3.67657004983005	0.989	0.299	0	Astrocyte_SLC1A2 High	SLC1A3	0
Brain Cerebellum	3.36335020851569e-57	3.67386872961204	0.338	0.025	6.68701288457089e-53	Microglia	NDUFA4L2	7.76600362354119e-57
Brain Cerebellum	6.97813284938511e-67	3.66953631188828	0.437	0.037	1.38739237311475e-62	Microglia	DCN	1.71584553369573e-66
Brain Cerebellum	0	3.63795244394487	0.553	0.013	0	Endothelial Cell	ESAM	0
Brain Cerebellum	0	3.60786048289115	0.999	0.632	0	Oligodendrocyte	PLP1	0
Brain Cerebellum	0	3.60278765173841	0.974	0.446	0	Monocyte	CD74	0
Brain Cerebellum	0	3.57511590274514	0.962	0.219	0	Astrocyte_SLC1A2 High	SCG3	0
Brain Cerebellum	0	3.56969625486072	0.999	0.652	0	Astrocyte_SLC1A2 High	CLU	0
Brain Cerebellum	1.27548878275541e-278	3.56632805512452	0.384	0.008	2.5359267978743e-274	Endothelial Cell	TM4SF1	6.76259635729774e-278
Brain Cerebellum	5.98222561552591e-263	3.45372233064353	0.447	0.014	1.18938609687886e-258	Endothelial Cell	FN1	3.04966872472491e-262
Brain Cerebellum	2.88943479918464e-299	3.44464076289139	0.409	0.008	5.7447742677389e-295	Endothelial Cell	VWF	1.60787300007745e-298
Brain Cerebellum	2.75628948240601e-232	3.41084746751638	0.487	0.111	5.48005474891964e-228	Monocyte	CCL2	1.29679513897717e-231
Brain Cerebellum	3.40670426362717e-73	3.38302765094782	0.321	0.035	6.77320941694354e-69	Endothelial Cell	RGS5	8.69883516261648e-73
Brain Cerebellum	0	3.37596588216705	0.806	0.083	0	Astrocyte_SLC1A2 High	ALDH1A1	0
Brain Cerebellum	0	3.36531203027268	0.827	0.148	0	Monocyte	HLA-DRB1	0
Brain Cerebellum	0	3.34393574014528	0.635	0.038	0	Astrocyte_SLC1A2 High	GJA1	0
Brain Cerebellum	3.66624983106639e-22	3.32061935454338	0.294	0.036	7.28923791412619e-18	Inhibitory Neuron_GRIK1 High	S100A12	6.15906072989592e-22
Brain Cerebellum	0	3.3177591406897	0.906	0.239	0	Monocyte	HLA-DRA	0
Brain Cerebellum	1.97042175673787e-236	3.30402328339646	0.371	0.01	3.91759253674623e-232	Endothelial Cell	ABCG2	9.37419117248069e-236
Brain Cerebellum	0	3.30020521894946	0.642	0.108	0	Monocyte	RGS1	0
Brain Cerebellum	3.12063647601132e-08	3.29861428467675	0.627	0.402	0.000620444944160571	Inhibitory Neuron_GRIK1 High	S100A8	4.05098118384562e-08
Brain Cerebellum	2.18719434381733e-247	3.28428215541225	0.447	0.015	4.34857979437762e-243	Endothelial Cell	EPAS1	1.07091326461331e-246
Brain Cerebellum	0	3.28119331870359	0.94	0.143	0	Astrocyte_SLC1A2 High	ATP1A2	0
Brain Cerebellum	0	3.24006369098958	0.914	0.227	0	Oligodendrocyte	SCD	0
Brain Cerebellum	0	3.2288204353333	0.854	0.138	0	Oligodendrocyte	PPP1R14A	0
Brain Cerebellum	1.70073100696993e-29	3.22140369952449	0.635	0.143	3.38139338805762e-25	Inhibitory Neuron_CXCL14 High	SNAP25	3.11700351341767e-29
Brain Cerebellum	0	3.20226531209929	0.893	0.169	0	Astrocyte_SLC1A2 High	TUBB2B	0
Brain Cerebellum	1.71855406314864e-137	3.18409037101891	0.547	0.056	3.41682918835213e-133	Endothelial Cell	GNG11	5.95791967121374e-137
Brain Cerebellum	2.90806412905886e-253	3.17089911322039	0.384	0.009	5.78181310139483e-249	Endothelial Cell	PODXL	1.44548347563942e-252
Brain Cerebellum	0	3.16860333661211	0.745	0.116	0	Monocyte	HLA-DPA1	0
Brain Cerebellum	2.10387159285108e-27	3.15172582878779	0.333	0.008	4.18291750090652e-23	Inhibitory Neuron_ERBB4 High	MMP9	3.7677991855138e-27
Brain Cerebellum	0	3.15030849509009	0.72	0.074	0	Oligodendrocyte	ERMN	0
Brain Cerebellum	3.09393273025917e-19	3.14450506206154	0.314	0.047	6.15135705430128e-15	Inhibitory Neuron_GRIK1 High	LYZ	4.99086257380626e-19
Brain Cerebellum	0	3.13443259381527	0.752	0.1	0	Oligodendrocyte	APLP1	0
Brain Cerebellum	1.55908227439556e-287	3.12694346369483	0.409	0.009	3.09976737795325e-283	Endothelial Cell	SLC38A5	8.44347547567144e-287
Brain Cerebellum	7.04356160511168e-183	3.12255073619803	0.34	0.012	1.4004009183283e-178	Endothelial Cell	SLC7A5	2.86465737290987e-182
Brain Cerebellum	9.69580783824108e-223	3.10490154803547	0.462	0.035	1.92772051439909e-218	Oligodendrocyte Progenitor Cell	SMOC1	4.44236876641422e-222
Brain Cerebellum	7.69864912728848e-70	3.10236965544818	0.717	0.216	1.5306454194875e-65	Endothelial Cell	MT2A	1.92731795108356e-69
Brain Cerebellum	3.56019725863536e-13	3.09575053018646	0.333	0.017	7.07838418961881e-09	Inhibitory Neuron_ERBB4 High	ISG20	5.19255643115687e-13
Brain Cerebellum	0	3.09469574366407	0.86	0.149	0	Astrocyte_SLC1A2 High	SPARCL1	0
Brain Cerebellum	0	3.09466747490625	0.726	0.088	0	Astrocyte_SLC1A2 High	TIMP4	0
Brain Cerebellum	2.73130223498857e-16	3.06413845098355	0.444	0.024	5.43037510360428e-12	Inhibitory Neuron_ERBB4 High	APOBEC3C	4.21218139330628e-16
Brain Cerebellum	0	3.06340597335531	0.769	0.094	0	Astrocyte_SLC1A2 High	SERPINE2	0
Brain Cerebellum	1.39167314972657e-15	3.05849034132787	0.324	0.048	2.76692455628636e-11	Excitatory Neuron_HS3ST4 High	LYZ	2.12090531851599e-15
Brain Cerebellum	0	3.04705066495582	0.69	0.075	0	Oligodendrocyte	TMEM144	0
Brain Cerebellum	0	3.03959134697679	0.663	0.079	0	Oligodendrocyte	CNDP1	0
Brain Cerebellum	0	3.0365960196046	0.861	0.198	0	Oligodendrocyte	QDPR	0
Brain Cerebellum	0	3.03631684863048	0.953	0.292	0	Oligodendrocyte	MBP	0
Brain Cerebellum	2.54179754464295e-08	3.025802613112	0.627	0.384	0.000505360187825911	Inhibitory Neuron_GRIK1 High	S100A9	3.30832807298006e-08
Brain Cerebellum	0	3.01257366624948	0.561	0.074	0	Monocyte	CD14	0
Brain Cerebellum	0	3.01178770640874	0.596	0.068	0	Monocyte	TREM2	0
Brain Cerebellum	3.94902035629975e-51	3.00341983346175	0.27	0.035	7.85144227239516e-47	Endothelial Cell	DCN	8.74106521374954e-51
Brain Cerebellum	0	2.99308319445632	0.935	0.263	0	Oligodendrocyte	CNP	0
Brain Cerebellum	2.16640493010851e-138	2.99009606765805	0.541	0.052	4.30724628204175e-134	Endothelial Cell	VIM	7.53707107532072e-138
Brain Cerebellum	0	2.98812644975758	0.628	0.088	0	Monocyte	C1QA	0
Brain Cerebellum	1.47658712799633e-137	2.98639035448752	0.767	0.236	2.93575052788231e-133	Oligodendrocyte Progenitor Cell	SCRG1	5.12055705622535e-137
Brain Cerebellum	0	2.97768953026853	0.672	0.073	0	Astrocyte_SLC1A2 High	LCAT	0
Brain Cerebellum	0	2.96575137039712	0.614	0.054	0	Astrocyte_SLC1A2 High	MGST1	0
Brain Cerebellum	0	2.96103626778442	0.485	0.055	0	Monocyte	C1QB	0
Brain Cerebellum	3.54963230866387e-18	2.96071621618589	0.297	0.035	7.05737895608551e-14	Excitatory Neuron_HS3ST4 High	FCN1	5.63803854198205e-18
Brain Cerebellum	1.52337518531273e-21	2.95945445952763	0.385	0.066	3.02877454343877e-17	Inhibitory Neuron_CXCL14 High	CHGB	2.53793932681132e-21
Brain Cerebellum	0	2.91135378259665	0.497	0.03	0	Astrocyte_SLC1A2 High	AQP4	0
Brain Cerebellum	0	2.90964188654245	0.66	0.104	0	Monocyte	RNASET2	0
Brain Cerebellum	3.21504673574315e-196	2.90875134015653	0.264	0.005	6.39215592000453e-192	Endothelial Cell	GPR85	1.36283828036259e-195
Brain Cerebellum	2.91265274692126e-54	2.90320308245442	0.254	0.015	5.79093619142885e-50	Microglia	FRZB	6.59154814339773e-54
Brain Cerebellum	0	2.8998349223735	0.591	0.051	0	Astrocyte_SLC1A2 High	DAO	0
Brain Cerebellum	0	2.8878856068766	0.581	0.056	0	Oligodendrocyte	MOBP	0
Brain Cerebellum	0	2.88273658333467	0.754	0.131	0	Monocyte	LAPTM5	0
Brain Cerebellum	1.01830029960068e-29	2.87243979787246	0.327	0.035	2.02458465566607e-25	Inhibitory Neuron_CXCL14 High	STMN2	1.87071264172989e-29
Brain Cerebellum	1.77234469108411e-09	2.86219325398422	0.73	0.384	3.52377571481342e-05	Excitatory Neuron_HS3ST4 High	S100A9	2.38081243505177e-09
Brain Cerebellum	0.000118479250716143	2.86185796539755	0.486	0.402	1	Excitatory Neuron_RORB High	S100A8	0.000134654193021544
Brain Cerebellum	0	2.85679590132336	0.666	0.084	0	Astrocyte_SLC1A2 High	LGALS3	0
Brain Cerebellum	0	2.85341009083068	0.99	0.475	0	Astrocyte_SLC1A2 High	MT3	0
Brain Cerebellum	0	2.85009644756742	0.468	0.024	0	Oligodendrocyte	KLK6	0
Brain Cerebellum	4.7568977659612e-101	2.84343331774046	0.761	0.167	9.45766413828405e-97	Endothelial Cell	IFITM3	1.40779884680496e-100
Brain Cerebellum	0	2.83711857833984	0.509	0.036	0	Astrocyte_SLC1A2 High	S1PR1	0
Brain Cerebellum	0	2.83700509025473	0.654	0.075	0	Oligodendrocyte	MAG	0
Brain Cerebellum	0	2.8357106404002	0.766	0.134	0	Astrocyte_SLC1A2 High	CPE	0
Brain Cerebellum	0.000194577629232634	2.82703947256808	0.27	0.099	1	Excitatory Neuron_HS3ST4 High	G0S2	0.000218726358453307
Brain Cerebellum	0	2.82063700874186	0.629	0.073	0	Oligodendrocyte	EDIL3	0
Brain Cerebellum	3.32351093898588e-220	2.8085389995193	0.337	0.038	6.60780444889172e-216	Monocyte	IL1B	1.5116907514156e-219
Brain Cerebellum	7.59815791700926e-17	2.80714476336902	0.431	0.099	1.51066575705978e-12	Inhibitory Neuron_GRIK1 High	S100A4	1.18217264221145e-16
Brain Cerebellum	0	2.80424189368395	0.465	0.049	0	Monocyte	FCGR3A	0
Brain Cerebellum	1.57566606279177e-14	2.80268031618645	0.459	0.1	3.13273926604261e-10	Excitatory Neuron_HS3ST4 High	S100A4	2.35764691493117e-14
Brain Cerebellum	0	2.80094281730191	0.466	0.05	0	Monocyte	C3	0
Brain Cerebellum	0	2.79080517300607	0.852	0.222	0	Oligodendrocyte	CLDND1	0
Brain Cerebellum	2.67702858997521e-71	2.78809677713144	0.767	0.252	5.32246824258871e-67	Endothelial Cell	BSG	6.76071895780107e-71
Brain Cerebellum	0	5.4031535238547	0.98	0.034	0	Neutrophil Lyz High	LYZ	0
Brain Cerebellum	1.16086812833039e-72	5.29021678961268	1	0.395	2.30803801274647e-68	Neutrophil Fcgr3b High	S100A8	3.06632434607304e-72
Brain Cerebellum	9.91205654528977e-145	5.27663812410377	0.907	0.103	1.97071508233451e-140	Fibroblast Dcn High	IGFBP7	3.86346289984084e-144
Brain Cerebellum	0	5.26362943626689	0.956	0.059	0	Endothelial Cell/Pericyte	CLDN5	0
Brain Cerebellum	6.16381896429044e-262	5.14455975536344	0.767	0.032	1.22549048648023e-257	Fibroblast Dcn High	RGS5	3.62277282373873e-261
Brain Cerebellum	0	5.13795430993127	0.909	0.022	0	Neutrophil Lyz High	FCN1	0
Brain Cerebellum	0	5.00252544261527	0.833	0.031	0	Endothelial Cell/Pericyte	IFI27	0
Brain Cerebellum	4.59834362074086e-109	4.95928250415186	0.478	0.032	9.14242678675698e-105	Neutrophil Fcgr3b High	S100A12	1.50728174834019e-108
Brain Cerebellum	1.74605250670433e-268	4.91364015176209	0.767	0.031	3.47150159382954e-264	Fibroblast Dcn High	DCN	1.04430003198199e-267
Brain Cerebellum	4.36236233062661e-81	4.81515302599837	0.189	0.006	8.67324878575183e-77	Neutrophil Fcgr3b High	CAMP	1.2184263431109e-80
Brain Cerebellum	1.28020883797378e-73	4.81197037570601	1	0.377	2.54531121165947e-69	Neutrophil Fcgr3b High	S100A9	3.404016405014e-73
Brain Cerebellum	0	4.699876714745	0.698	0.019	0	Fibroblast Dcn High	NDUFA4L2	0
Brain Cerebellum	0	4.62939577862282	0.823	0.316	0	Macrophage	CCL4	0
Brain Cerebellum	7.09260903245411e-101	4.61142371083426	0.722	0.091	1.41015252783253e-96	Neutrophil Fcgr3b High	G0S2	2.22613023051374e-100
Brain Cerebellum	1.40917635783883e-145	4.61127351702718	0.756	0.067	2.80172443465516e-141	Neutrophil Fcgr3b High	FCGR3B	5.51424915116097e-145
Brain Cerebellum	1.4370926364918e-93	4.57333136214572	0.933	0.203	2.85722757987301e-89	Neutrophil Fcgr3b High	IFITM2	4.32880457048454e-93
Brain Cerebellum	4.74635285611052e-198	4.53440837318588	0.939	0.088	9.43669874851894e-194	Neutrophil Lyz High	S100A4	2.29655327652136e-197
Brain Cerebellum	0	4.52060467849956	0.856	0.427	0	Macrophage	CCL4L2	0
Brain Cerebellum	8.93923573966203e-73	4.49930194913897	0.156	0.004	1.7772988497596e-68	Neutrophil Fcgr3b High	LTF	2.36311645272582e-72
Brain Cerebellum	1.06123910909711e-224	4.48484193385082	0.921	0.082	2.10995559670688e-220	Endothelial Cell/Pericyte	ITM2A	5.60113796707373e-224
Brain Cerebellum	0	4.42926777073343	0.719	0.022	0	Endothelial Cell/Pericyte	APOLD1	0
Brain Cerebellum	0	4.42010070687998	0.891	0.386	0	Macrophage	CCL3	0
Brain Cerebellum	2.13875847579917e-252	4.39493255191805	0.405	0.02	4.25227960158391e-248	Oligodendrocyte Progenitor Cell	GPR17	1.22480661366349e-251
Brain Cerebellum	6.33913185350442e-81	4.31459743740442	1	0.376	1.26034619511375e-76	Neutrophil Lyz High	S100A9	1.76873605957074e-80
Brain Cerebellum	1.01944711781619e-145	4.21361134732314	0.567	0.034	2.02686475964215e-141	Neutrophil Fcgr3b High	IL1R2	3.99145513293555e-145
Brain Cerebellum	1.11876079710555e-287	4.20889681425231	0.495	0.01	2.22432021680525e-283	Neutrophil Lyz High	AREG	7.01869003113182e-287
Brain Cerebellum	0	4.16373356543743	0.998	0.44	0	Macrophage	CD74	0
Brain Cerebellum	6.09336802487518e-75	4.05876162578378	0.144	0.003	1.21148343070568e-70	Neutrophil Fcgr3b High	LCN2	1.63450293496903e-74
Brain Cerebellum	0	3.99365218729943	0.686	0.096	0	Macrophage	RGS1	0
Brain Cerebellum	3.72161716950347e-287	3.98368323362166	0.732	0.087	7.39931925640679e-283	Oligodendrocyte Progenitor Cell	BCAN	2.33170011762172e-286
Brain Cerebellum	1.77708086298818e-286	3.98245091676316	0.519	0.103	3.5331921717931e-282	Macrophage	CCL2	1.11153800648179e-285
Brain Cerebellum	0	3.94967132417172	0.5	0.008	0	Endothelial Cell/Pericyte	TM4SF1	0
Brain Cerebellum	0	3.9179311230276	0.961	0.224	0	Oligodendrocyte	TF	0
Brain Cerebellum	2.10890601984944e-118	3.88678257195724	0.644	0.058	4.19292694866465e-114	Neutrophil Fcgr3b High	NAMPT	7.25552434755435e-118
Brain Cerebellum	0	3.88180728175002	0.561	0.008	0	Endothelial Cell/Pericyte	VWF	0
Brain Cerebellum	0	3.8643352430479	0.525	0.003	0	Neutrophil Lyz High	THBS1	0
Brain Cerebellum	8.77806136365291e-76	3.8393696797671	0.99	0.394	1.74525416032147e-71	Neutrophil Lyz High	S100A8	2.36776979663182e-75
Brain Cerebellum	1.27070160155517e-193	3.82794161588586	0.477	0.015	2.526408924212e-189	Fibroblast Dcn High	HIGD1B	6.04978284060776e-193
Brain Cerebellum	2.88664770664226e-175	3.81040335807943	0.909	0.09	5.73923297034614e-171	Neutrophil Lyz High	CTSS	1.28153162093583e-174
Brain Cerebellum	0	3.79281043396232	0.867	0.138	0	Macrophage	HLA-DRB1	0
Brain Cerebellum	0	3.75465166193325	0.623	0.016	0	Endothelial Cell/Pericyte	ESAM	0
Brain Cerebellum	0	3.73981601769299	0.944	0.229	0	Macrophage	HLA-DRA	0
Brain Cerebellum	1.97045575754835e-274	3.73493553913563	0.535	0.015	3.91766013715762e-270	Endothelial Cell/Pericyte	FN1	1.19647736265525e-273
Brain Cerebellum	0	3.71756727791431	0.5	0.01	0	Endothelial Cell/Pericyte	ABCG2	0
Brain Cerebellum	1.37020955766963e-63	3.6988934662574	0.36	0.031	2.72425064255875e-59	Fibroblast Dcn High	TAGLN	3.39412273743136e-63
Brain Cerebellum	0	3.68432070512776	0.986	0.3	0	Astrocyte	SLC1A3	0
Brain Cerebellum	0	3.66316237870639	1	0.633	0	Oligodendrocyte	PLP1	0
Brain Cerebellum	0	3.65237948640015	0.795	0.103	0	Macrophage	HLA-DPA1	0
Brain Cerebellum	0	3.61008105386928	0.958	0.22	0	Astrocyte	SCG3	0
Brain Cerebellum	0	3.60446793183576	0.999	0.652	0	Astrocyte	CLU	0
Brain Cerebellum	5.96308616732354e-92	3.58068709037523	0.576	0.063	1.18558079178727e-87	Neutrophil Lyz High	PLAUR	1.77931620256208e-91
Brain Cerebellum	1.65568185056309e-261	3.56364760929729	0.474	0.012	3.29182665528954e-257	Endothelial Cell/Pericyte	SLC7A5	9.71967629771757e-261
Brain Cerebellum	0	3.56363058147644	0.509	0.01	0	Endothelial Cell/Pericyte	PODXL	0
Brain Cerebellum	0	3.53169377969315	0.553	0.009	0	Endothelial Cell/Pericyte	SLC38A5	0
Brain Cerebellum	3.23137843827718e-217	3.52498763626036	0.453	0.011	6.42462661098269e-213	Fibroblast Dcn High	FRZB	1.66711348223419e-216
Brain Cerebellum	0	3.49589177703578	0.648	0.055	0	Macrophage	TREM2	0
Brain Cerebellum	2.96185034838204e-159	3.47880648047604	0.5	0.023	5.88875086265317e-155	Neutrophil Fcgr3b High	CMTM2	1.23154338845949e-158
Brain Cerebellum	1.77020139821062e-21	3.47190536735382	0.198	0.027	3.51951441992236e-17	Fibroblast Dcn High	ACTA2	2.90371307776679e-21
Brain Cerebellum	5.92591299388821e-141	3.4482147643718	0.407	0.016	1.17819002144485e-136	Fibroblast Dcn High	MYL9	2.27032186388737e-140
Brain Cerebellum	0	3.44178616068516	0.805	0.083	0	Astrocyte	ALDH1A1	0
Brain Cerebellum	4.71907354966367e-42	3.44075400342384	0.337	0.04	9.38246203144132e-38	Fibroblast Dcn High	ADIRF	9.82099191814749e-42
Brain Cerebellum	5.88123442452925e-77	3.43436757801172	0.833	0.218	1.16930702828491e-72	Endothelial Cell/Pericyte	MT2A	1.59890057112566e-76
Brain Cerebellum	0	3.422925369919	0.679	0.075	0	Macrophage	C1QA	0
Brain Cerebellum	1.48454563954213e-99	3.42249623617311	0.36	0.018	2.95157364053767e-95	Fibroblast Dcn High	TPM2	4.62534086177689e-99
Brain Cerebellum	2.99430387865025e-108	3.38730261795511	0.656	0.065	5.95327497153242e-104	Neutrophil Fcgr3b High	CSF3R	9.77404772129255e-108
Brain Cerebellum	7.19612492826294e-167	3.38689191942593	0.442	0.015	1.43073355823724e-162	Fibroblast Dcn High	IFITM1	3.08772730824274e-166
Brain Cerebellum	0	3.37907435084204	0.527	0.044	0	Macrophage	C1QB	0
Brain Cerebellum	4.24657063695117e-178	3.34508302742078	0.447	0.019	8.44303174038631e-174	Endothelial Cell/Pericyte	EPAS1	1.90712406724069e-177
Brain Cerebellum	6.37606314723221e-85	3.31000504866197	0.522	0.052	1.26768887493271e-80	Neutrophil Fcgr3b High	MNDA	1.82434077963473e-84
Brain Cerebellum	6.29173808206848e-139	3.30988640669074	0.211	0.003	1.25092336547686e-134	Neutrophil Fcgr3b High	PGLYRP1	2.38844063510196e-138
Brain Cerebellum	1.61679944447345e-264	3.30945988387634	0.36	0.005	3.21452065550211e-260	Endothelial Cell/Pericyte	GPR85	9.56851546890612e-264
Brain Cerebellum	4.31894066804802e-224	3.28584678238495	0.646	0.028	8.58691783621307e-220	Neutrophil Lyz High	S100A12	2.27540918345133e-223
Brain Cerebellum	7.00983924953243e-221	3.28002003903127	0.372	0.006	1.39369623959204e-216	Fibroblast Dcn High	RERGL	3.65827052868433e-220
Brain Cerebellum	2.4881685838561e-127	3.27734182394083	0.233	0.005	4.9469767784227e-123	Neutrophil Fcgr3b High	MMP9	8.94962164788638e-127
Brain Cerebellum	0	3.26734781843248	0.934	0.145	0	Astrocyte	ATP1A2	0
Brain Cerebellum	6.44719600103689e-67	3.26397332864579	0.11	0.003	1.28183150892615e-62	Excitatory Neuron	MZB1	1.6361420997707e-66
Brain Cerebellum	0	3.25845788166271	0.919	0.227	0	Oligodendrocyte	SCD	0
Brain Cerebellum	7.17196732768958e-71	3.25826746299842	0.826	0.173	1.42593054409124e-66	Fibroblast Dcn High	IFITM3	1.87099938932738e-70
Brain Cerebellum	0	3.25237019593761	0.859	0.137	0	Oligodendrocyte	PPP1R14A	0
Brain Cerebellum	1.40110106206778e-281	3.24366489847922	0.545	0.013	2.78566913160316e-277	Neutrophil Lyz High	CSTA	8.66006415234459e-281
Brain Cerebellum	0	3.2421594448017	0.89	0.17	0	Astrocyte	TUBB2B	0
Brain Cerebellum	6.2995122880838e-220	3.21572216113785	0.349	0.005	1.25246903311682e-215	Fibroblast Dcn High	GPER1	3.27850687557895e-219
Brain Cerebellum	8.32184844067327e-31	3.21302015414075	0.544	0.146	1.65454990697466e-26	Neutrophil Fcgr3b High	CXCL8	1.54177687080151e-30
Brain Cerebellum	0	3.1954602064645	0.617	0.044	0	Astrocyte	GJA1	0
Brain Cerebellum	1.55453353028815e-124	3.19005450439391	0.596	0.055	3.09072356491889e-120	Endothelial Cell/Pericyte	VIM	5.5154226486498e-124
Brain Cerebellum	0	3.18802909134363	0.727	0.073	0	Oligodendrocyte	ERMN	0
Brain Cerebellum	0	3.18445534393731	0.566	0.072	0	Macrophage	CD14	0
Brain Cerebellum	0	3.18166198712673	0.697	0.094	0	Macrophage	RNASET2	0
Brain Cerebellum	1.17069679475101e-103	3.18088494418604	0.482	0.043	2.32757936732395e-99	Endothelial Cell/Pericyte	SLC2A1	3.72976677944698e-103
Brain Cerebellum	6.12271265871851e-139	3.17808279142117	0.816	0.101	1.21731773080642e-134	Endothelial Cell/Pericyte	IGFBP7	2.32442336163458e-138
Brain Cerebellum	5.7645357352496e-255	3.17648249831243	0.412	0.008	1.14610499488233e-250	Endothelial Cell/Pericyte	ICAM2	3.32436160447581e-254
Brain Cerebellum	1.35316388145191e-117	3.17622805733528	0.687	0.072	2.69036042910268e-113	Neutrophil Lyz High	S100A10	4.63583450013551e-117
Brain Cerebellum	8.45915972289008e-196	3.1752125441538	0.342	0.008	1.68185013610501e-191	Endothelial Cell/Pericyte	MFSD2A	4.05928714607537e-195
Brain Cerebellum	3.38751006728102e-83	3.17155353214529	0.944	0.212	6.73504751576812e-79	Neutrophil Fcgr3b High	S100A11	9.58782815881103e-83
Brain Cerebellum	3.12260484853521e-239	3.16586132775841	0.477	0.011	6.2083629598577e-235	Fibroblast Dcn High	PLAC9	1.72165976335342e-238
Brain Cerebellum	0	3.15866812492748	0.758	0.099	0	Oligodendrocyte	APLP1	0
Brain Cerebellum	0	3.15222303533873	0.496	0.048	0	Macrophage	CD83	0
Brain Cerebellum	1.45993122644656e-67	3.14510650245121	0.533	0.067	2.90263526442105e-63	Neutrophil Fcgr3b High	BCL2A1	3.72175690235202e-67
Brain Cerebellum	0	3.13712658760522	0.502	0.041	0	Macrophage	C3	0
Brain Cerebellum	3.04772670929326e-75	3.12924937013728	0.367	0.027	6.05949024341686e-71	Neutrophil Fcgr3b High	SELL	8.1908973087616e-75
Brain Frontal Lobe	0	5.745729778616	0.901	0.155	0	Oligodendrocyte	PLP1	0
Brain Frontal Lobe	0	4.99051118293637	0.719	0.03	0	Monocyte	CD74	0
Brain Frontal Lobe	0	4.91489209401143	0.719	0.004	0	Endothelial Cell	CLDN5	0
Brain Frontal Lobe	0	4.86601374171894	0.861	0.506	0	Astrocyte_SLC1A2 High	SLC1A2	0
Brain Frontal Lobe	0	4.79584456948206	0.706	0.048	0	Oligodendrocyte	ST18	0
Brain Frontal Lobe	0	4.70881904128114	0.658	0.102	0	Monocyte	SPP1	0
Brain Frontal Lobe	0	4.61784089572404	0.874	0.371	0	Oligodendrocyte	MBP	0
Brain Frontal Lobe	0	4.46738849079144	0.646	0.053	0	Endothelial Cell	FLT1	0
Brain Frontal Lobe	0	4.32687593208908	0.738	0.093	0	Oligodendrocyte	MOBP	0
Brain Frontal Lobe	0	4.29218637497534	0.873	0.298	0	Oligodendrocyte Progenitor Cell	PTPRZ1	0
Brain Frontal Lobe	0	4.24923484515517	0.713	0.322	0	Astrocyte_SLC1A2 High	GPC5	0
Brain Frontal Lobe	0	4.18899293116079	0.571	0.219	0	Oligodendrocyte Progenitor Cell	LHFPL3	0
Brain Frontal Lobe	0	4.18828055350114	0.703	0.346	0	Astrocyte_SLC1A2 High	ADGRV1	0
Brain Frontal Lobe	0	4.18548688749164	0.636	0.181	0	Endothelial Cell	ABCB1	0
Brain Frontal Lobe	0	4.10872730686766	0.529	0.01	0	Monocyte	HLA-DRA	0
Brain Frontal Lobe	0	3.9815379671445	0.68	0.476	0	Oligodendrocyte	CTNNA3	0
Brain Frontal Lobe	0	3.98101914600103	0.787	0.25	0	Inhibitory Neuron_GRIK1 High	GRIK1	0
Brain Frontal Lobe	0	3.95323374100578	0.935	0.391	0	Inhibitory Neuron_FGF13 High	FGF13	0
Brain Frontal Lobe	0	3.92155809766269	0.892	0.309	0	Inhibitory Neuron_FGF13 High	PRELID2	0
Brain Frontal Lobe	0	3.91876690184299	0.701	0.195	0	Monocyte	B2M	0
Brain Frontal Lobe	0	3.89261870421343	0.691	0.236	0	Oligodendrocyte	RNF220	0
Brain Frontal Lobe	0	3.8900936158032	0.521	0.01	0	Monocyte	C1QC	0
Brain Frontal Lobe	0	3.82192545452102	0.598	0.08	0	Monocyte	APOE	0
Brain Frontal Lobe	0	3.81831461500665	0.619	0.1	0	Oligodendrocyte Progenitor Cell	APOD	0
Brain Frontal Lobe	0	3.80432757983243	0.584	0.029	0	Endothelial Cell	EPAS1	0
Brain Frontal Lobe	0	3.80079177893617	0.669	0.052	0	Oligodendrocyte Progenitor Cell	VCAN	0
Brain Frontal Lobe	0	3.75562774435839	0.722	0.365	0	Oligodendrocyte	TF	0
Brain Frontal Lobe	0	3.73889490520128	0.779	0.049	0	Inhibitory Neuron_CXCL14 High	CXCL14	0
Brain Frontal Lobe	0	3.71197458068275	0.698	0.148	0	Oligodendrocyte	TMEM144	0
Brain Frontal Lobe	0	3.69250201325766	0.59	0.177	0	Astrocyte_SLC1A2 High	COL5A3	0
Brain Frontal Lobe	0	3.69086658772134	0.478	0.009	0	Monocyte	C1QB	0
Brain Frontal Lobe	0	3.68847978053155	0.508	0.015	0	Endothelial Cell	IFI27	0
Brain Frontal Lobe	0	3.65881337574342	0.897	0.171	0	Inhibitory Neuron_CXCL14 High	ADARB2	0
Brain Frontal Lobe	0	3.63768895214688	0.492	0.051	0	Endothelial Cell	ATP10A	0
Brain Frontal Lobe	1.38943724164193e-239	3.61667616007988	0.683	0.41	2.76247912383248e-235	Endothelial Cell	BSG	6.66469416740755e-239
Brain Frontal Lobe	0	3.59266564146962	0.626	0.062	0	Oligodendrocyte	CERCAM	0
Brain Frontal Lobe	0	3.59028676086004	0.932	0.19	0	Inhibitory Neuron_FGF13 High	ADARB2	0
Brain Frontal Lobe	0	3.58793681757832	0.584	0.052	0	Monocyte	LPAR6	0
Brain Frontal Lobe	0	3.55425671456207	0.595	0.072	0	Endothelial Cell	MT2A	0
Brain Frontal Lobe	0	3.53932306555847	0.653	0.246	0	Oligodendrocyte Progenitor Cell	BCAN	0
Brain Frontal Lobe	0	3.53447509708159	0.614	0.242	0	Oligodendrocyte Progenitor Cell	PCDH15	0
Brain Frontal Lobe	0	3.52496375935264	0.655	0.042	0	Oligodendrocyte Progenitor Cell	OLIG1	0
Brain Frontal Lobe	0	3.51567807334141	0.443	0.007	0	Monocyte	C1QA	0
Brain Frontal Lobe	0	3.44799250578759	0.566	0.09	0	Astrocyte_SLC1A2 High	ATP1A2	0
Brain Frontal Lobe	0	3.44608291312197	0.402	0.013	0	Endothelial Cell	ADIRF	0
Brain Frontal Lobe	0	3.44493737760802	0.443	0.01	0	Monocyte	HLA-DRB1	0
Brain Frontal Lobe	0	3.41682465030051	0.276	0.008	0	Monocyte	RGS1	0
Brain Frontal Lobe	7.60989402587619e-102	3.41156887656308	0.448	0.258	1.5129991302247e-97	Endothelial Cell	RGS5	2.26071541144398e-101
Brain Frontal Lobe	0	3.38827106454016	0.866	0.623	0	Monocyte	TMSB4X	0
Brain Frontal Lobe	0	3.38481071565605	0.595	0.051	0	Oligodendrocyte	ENPP2	0
Brain Frontal Lobe	0	3.37857863024078	0.632	0.125	0	Oligodendrocyte	CNP	0
Brain Frontal Lobe	0	3.37448137829531	0.959	0.448	0	Inhibitory Neuron_ERBB4 High	ERBB4	0
Brain Frontal Lobe	1.97651739515379e-275	3.36486940392534	0.468	0.143	3.92971188504476e-271	Endothelial Cell	MECOM	1.03959959708485e-274
Brain Frontal Lobe	0	3.35610165224736	0.447	0.064	0	Microglia	LRMDA	0
Brain Frontal Lobe	0	3.35269251263902	0.461	0.013	0	Monocyte	CYBA	0
Brain Frontal Lobe	0	3.33595375918043	0.795	0.114	0	Astrocyte_SLC1A2 High	SLC1A3	0
Brain Frontal Lobe	2.84292897903279e-252	3.33218069916656	0.494	0.172	5.652311396113e-248	Endothelial Cell	SLC7A5	1.40961667480163e-251
Brain Frontal Lobe	0	3.32678522952101	0.477	0.014	0	Astrocyte_SLC1A2 High	FGFR3	0
Brain Frontal Lobe	1.40418381840501e-258	3.32448366844963	0.531	0.198	2.79179826775284e-254	Endothelial Cell	EGFL7	7.07655093777038e-258
Brain Frontal Lobe	0	3.30526523578176	0.838	0.655	0	Monocyte	FTL	0
Brain Frontal Lobe	3.6989990608179e-56	3.30485286101462	0.254	0.014	7.35434993271815e-52	Astrocyte_SLC4A4 High	AEBP1	8.48095068720973e-56
Brain Frontal Lobe	0	3.29200329379058	0.525	0.162	0	Endothelial Cell	DUSP1	0
Brain Frontal Lobe	7.79143783508171e-20	3.27407816001456	0.339	0.065	1.54909367037095e-15	Astrocyte_SLC4A4 High	VCAN	1.26782115735593e-19
Brain Frontal Lobe	0	3.26283727479255	0.323	0.02	0	Astrocyte_SLC1A2 High	GFAP	0
Brain Frontal Lobe	0	3.25313521838434	0.864	0.533	0	Monocyte	PLXDC2	0
Brain Frontal Lobe	0	3.23883129483095	0.467	0.144	0	Astrocyte_SLC1A2 High	HPSE2	0
Brain Frontal Lobe	0	3.23635275853938	0.592	0.149	0	Oligodendrocyte	CRYAB	0
Brain Frontal Lobe	0	3.22747141440857	0.554	0.065	0	Astrocyte_SLC1A2 High	NDRG2	0
Brain Frontal Lobe	0	3.22604407067732	0.542	0.127	0	Endothelial Cell	COBLL1	0
Brain Frontal Lobe	0	3.22151304632415	0.526	0.036	0	Monocyte	LRMDA	0
Brain Frontal Lobe	0	3.20256829017919	0.613	0.105	0	Oligodendrocyte	PTGDS	0
Brain Frontal Lobe	0	3.19516196118902	0.922	0.039	0	Inhibitory Neuron_FGF13 High	KIT	0
Brain Frontal Lobe	0	3.19501344483919	0.42	0.058	0	Endothelial Cell	VWF	0
Brain Frontal Lobe	0	3.1942832864459	0.487	0.039	0	Endothelial Cell	IGFBP7	0
Brain Frontal Lobe	0	3.19285766891818	0.92	0.431	0	Inhibitory Neuron_FGF13 High	PTCHD4	0
Brain Frontal Lobe	0	3.18761515639977	0.421	0.054	0	Astrocyte_SLC1A2 High	AQP4	0
Brain Frontal Lobe	0	3.18651173329232	0.522	0.054	0	Monocyte	DOCK8	0
Brain Frontal Lobe	4.63891475880853e-171	3.17295825124867	0.688	0.533	9.22309032346311e-167	Endothelial Cell	TMSB10	1.81508479835556e-170
Brain Frontal Lobe	0	3.17046985595709	0.803	0.672	0	Oligodendrocyte	SLC44A1	0
Brain Frontal Lobe	0	3.16463904921126	0.727	0.475	0	Oligodendrocyte Progenitor Cell	EPN2	0
Brain Frontal Lobe	0	3.14124466920707	0.409	0.046	0	Monocyte	P2RY12	0
Brain Frontal Lobe	0	3.13450623565406	0.466	0.098	0	Inhibitory Neuron_CXCL14 High	RELN	0
Brain Frontal Lobe	0	3.12906260138409	0.583	0.089	0	Oligodendrocyte	SCD	0
Brain Frontal Lobe	0	3.11004436216798	0.61	0.016	0	Inhibitory Neuron_CXCL14 High	VIP	0
Brain Frontal Lobe	0	3.10517766164827	0.469	0.13	0	Endothelial Cell	PODXL	0
Brain Frontal Lobe	2.25030570444039e-111	3.10283037569084	0.665	0.553	4.47405780156839e-107	Microglia	PLXDC2	6.98557777548938e-111
Brain Frontal Lobe	0	3.10279672149692	0.929	0.284	0	Inhibitory Neuron_FGF13 High	MYO16	0
Brain Frontal Lobe	0	3.10277240102435	0.902	0.072	0	Inhibitory Neuron_FGF13 High	EYA4	0
Brain Frontal Lobe	0	3.09307340311808	0.933	0.504	0	Inhibitory Neuron_FGF13 High	SGCZ	0
Brain Frontal Lobe	0	3.08615414735419	0.483	0.071	0	Monocyte	ADAM28	0
Brain Frontal Lobe	0	3.07787413129729	0.581	0.07	0	Oligodendrocyte	CLDN11	0
Brain Frontal Lobe	0	3.07607592464758	0.362	0.016	0	Endothelial Cell	KLF2	0
Brain Frontal Lobe	0	3.07549031384745	0.33	0.043	0	Astrocyte_SLC1A2 High	ZNF98	0
Brain Frontal Lobe	0	3.07343447431886	0.658	0.048	0	Inhibitory Neuron_GRIK1 High	SST	0
Brain Frontal Lobe	0	3.07139208289765	0.45	0.014	0	Endothelial Cell	IFITM3	0
Brain Frontal Lobe	0	3.06810166811877	0.415	0.009	0	Monocyte	TYROBP	0
Brain Frontal Lobe	0	3.0657545480142	0.369	0.014	0	Monocyte	HLA-DPA1	0
Brain Frontal Lobe	0	3.06444634572603	0.466	0.063	0	Endothelial Cell	ITM2A	0
[truncated: 11,952 more rows]

## Sheet: Table_S4
Table S4: Top receptor–ligand interaction profiles of the cell types in the 38 matching adult and fetal tissues. Interaction analysis was done separately for each tissue, and information on the interaction pairs can be viewed from the first column.
interaction_pairs	interaction	value	scram_mean	scram_sd	p_val	cell_type1	cell_type2	interact_ratio	fdr
ADULT|Neuron_ADULT|Neuron	NXPH2_NRXN1	1.04793391695594	0.123367169871209	0.227654976623499	2.44039687049558e-05	ADULT|Neuron	ADULT|Neuron	8.49443103906773	0.0711806416394905
ADULT|B Cell_ADULT|Neuron	GNB3_GABBR2	0.496373793740552	0.0706104845831228	0.128623658087341	0.000466233722990039	ADULT|B Cell	ADULT|Neuron	7.02974631417831	0.146077782480862
ADULT|Neuron_ADULT|Neuron	NXPH1_NRXN1	1.21441284307822	0.182105381332205	0.312284384066691	0.000473757012391163	ADULT|Neuron	ADULT|Neuron	6.66873671823477	0.146077782480862
ADULT|Neuron_ADULT|Hematocyte	RIMS1_SLC18A2	0.587277511960367	0.0888409034623445	0.130919239526684	7.02726301408108e-05	ADULT|Neuron	ADULT|Hematocyte	6.61044056366769	0.0875422411625325
ADULT|T Cell_ADULT|Neuron	NXPH1_NRXN3	0.959764651789588	0.147231320033667	0.24264337479353	0.000405997761788401	ADULT|T Cell	ADULT|Neuron	6.5187532895183	0.144315059738206
ADULT|Neuron_ADULT|Neuron	L1CAM_CNTN1	0.805057852814604	0.127306064059973	0.170021856585481	3.35610936382791e-05	ADULT|Neuron	ADULT|Neuron	6.32379815336483	0.0811722460808928
ADULT|Endothelial Cell_ADULT|T Cell	VWF_GP1BA	0.798019105054332	0.126693122843143	0.188302788106776	0.000181830344729628	ADULT|Endothelial Cell	ADULT|T Cell	6.29883522598417	0.105630134223772
ADULT|B Cell_ADULT|Neuron	NLGN2_NRXN1	0.928814547527649	0.147613004463787	0.245317418262227	0.000725141806134477	ADULT|B Cell	ADULT|Neuron	6.29222710357821	0.162625874268441
ADULT|Neuron_ADULT|Neuron	RPH3A_NRXN1	1.16450104907414	0.185374394726709	0.300002592993403	0.000549784710343282	ADULT|Neuron	ADULT|Neuron	6.28188726275238	0.154003462050941
ADULT|Endothelial Cell_ADULT|Stromal Cell	VWF_TNFRSF11B	0.8410871412581	0.134032431656493	0.184939746877811	6.58754371338777e-05	ADULT|Endothelial Cell	ADULT|Stromal Cell	6.27525092892214	0.0875422411625325
ADULT|Neuron_ADULT|Neuron	GNB3_GABBR2	0.761460534855659	0.121723900310516	0.18666834282153	0.000304998742686413	ADULT|Neuron	ADULT|Neuron	6.25563700237326	0.130387716829466
ADULT|Neuron_ADULT|Monocyte	FGF14_FGFR3	0.754276811920463	0.121237711486419	0.174647202633603	0.000144663325226668	ADULT|Neuron	ADULT|Monocyte	6.2214702230251	0.100337690381212
ADULT|Neuron_ADULT|Neuron	NLGN1_NRXN3	1.68331025170871	0.273103492528948	0.340226356782602	1.69975495761809e-05	ADULT|Neuron	ADULT|Neuron	6.16363502392882	0.0711806416394905
ADULT|Stromal Cell_ADULT|Neuron	NGF_SORCS3	0.359964659148391	0.0591077590611786	0.079160939763982	7.21810516000065e-05	ADULT|Stromal Cell	ADULT|Neuron	6.08997304018606	0.0875422411625325
ADULT|Neuron_ADULT|Stromal Cell	FGF14_FGFR4	0.814049186207465	0.134731693794932	0.21150519126223	0.000659475287405287	ADULT|Neuron	ADULT|Stromal Cell	6.04200216948572	0.16019926690925
ADULT|Stromal Cell_ADULT|Stromal Cell	FGF7_FGFR4	0.521459279174477	0.0869507284996699	0.110412965002777	4.15457764685323e-05	ADULT|Stromal Cell	ADULT|Stromal Cell	5.99718125623821	0.0830570520532731
ADULT|Epithelial Cell_ADULT|Neuron	NTN1_UNC5D	0.554119531277067	0.0924119769311179	0.113745732212436	2.46290189538367e-05	ADULT|Epithelial Cell	ADULT|Neuron	5.99618739560238	0.0711806416394905
ADULT|Neuron_ADULT|Neuron	NTNG1_LRRC4C	0.877941698243882	0.146585350690033	0.180483781334174	2.53691498869335e-05	ADULT|Neuron	ADULT|Neuron	5.98928674735284	0.0711806416394905
ADULT|Endothelial Cell_ADULT|Endothelial Cell	VWF_SELP	0.944479339741677	0.157868473424042	0.213953269594194	0.000118202661489319	ADULT|Endothelial Cell	ADULT|Endothelial Cell	5.98269761692547	0.0963369211000407
ADULT|Neuron_ADULT|Neuron	NLGN1_NRXN1	1.64867454013958	0.277946747554641	0.331798897453995	1.80436772169168e-05	ADULT|Neuron	ADULT|Neuron	5.93162019215738	0.0711806416394905
ADULT|Monocyte_ADULT|Neuron	NXPH1_NRXN1	0.927102270750684	0.156403354419481	0.271626056687722	0.0022744667874085	ADULT|Monocyte	ADULT|Neuron	5.92763674533572	0.221758356133776
ADULT|Endothelial Cell_ADULT|Neuron	RPH3A_NRXN1	0.941870539289807	0.159817727785805	0.269211414742553	0.00183640385119854	ADULT|Endothelial Cell	ADULT|Neuron	5.89340464502251	0.20770162604975
ADULT|Epithelial Cell_ADULT|Neuron	NXPH1_NRXN1	0.927644514838151	0.158283830559306	0.281349888960845	0.00312343733635978	ADULT|Epithelial Cell	ADULT|Neuron	5.86063978588501	0.246005692082974
ADULT|Endothelial Cell_ADULT|Endothelial Cell	VWF_ITGA2B	0.794652941862946	0.137265751030283	0.199431510483842	0.000489827059479864	ADULT|Endothelial Cell	ADULT|Endothelial Cell	5.78915669712564	0.147015193109689
ADULT|Endothelial Cell_ADULT|Stromal Cell	PDGFB_PDGFRA	0.666160014593698	0.115289924088306	0.134780280050209	2.18332366979102e-05	ADULT|Endothelial Cell	ADULT|Stromal Cell	5.7781286600853	0.0711806416394905
ADULT|Stromal Cell_ADULT|T Cell	CCL11_CXCR3	0.466229039216367	0.0812195226420762	0.072161198817391	4.76646896396815e-08	ADULT|Stromal Cell	ADULT|T Cell	5.74035680154115	0.00460631560677882
ADULT|Stromal Cell_ADULT|Neuron	NXPH1_NRXN3	0.961150768943233	0.167444412226262	0.244306631228049	0.000579439864361486	ADULT|Stromal Cell	ADULT|Neuron	5.74011850359306	0.156194176539117
ADULT|Endothelial Cell_ADULT|Epithelial Cell	VWF_ITGA2B	0.792414191406697	0.138114639724249	0.197257088546955	0.000454966334928253	ADULT|Endothelial Cell	ADULT|Epithelial Cell	5.73736566224102	0.145286381500251
ADULT|Neuron_ADULT|Neuron	GAD1_GRM4	0.404346077202574	0.0707256112301413	0.107560099159531	0.000962024762576674	ADULT|Neuron	ADULT|Neuron	5.71710968869298	0.175815441893146
ADULT|Stromal Cell_ADULT|Neuron	NLGN2_NRXN1	1.00233432182393	0.175388549238056	0.282798727858722	0.00172699380853247	ADULT|Stromal Cell	ADULT|Neuron	5.71493593041502	0.203818859420888
ADULT|Endothelial Cell_ADULT|Stromal Cell	VWF_SELP	0.807776999790837	0.141929470440039	0.169439443606955	4.25245477444491e-05	ADULT|Endothelial Cell	ADULT|Stromal Cell	5.69139726433416	0.0830570520532731
ADULT|B Cell_ADULT|Neuron	NLGN2_NRXN3	0.963450259096781	0.170382369069681	0.283438655208107	0.00257082217712934	ADULT|B Cell	ADULT|Neuron	5.65463588960169	0.23065199811874
ADULT|T Cell_ADULT|Neuron	NXPH2_NRXN1	0.926917621090151	0.16407656575309	0.289976658518608	0.00426048417185076	ADULT|T Cell	ADULT|Neuron	5.64929925754918	0.26313965086959
ADULT|B Cell_ADULT|Neuron	NTNG2_LRRC4C	0.645118659504869	0.114760387103294	0.181153059091013	0.0017075040558876	ADULT|B Cell	ADULT|Neuron	5.62144025293506	0.20296825579456
ADULT|Neuron_ADULT|Neuron	NXPH1_NRXN3	1.24904855464735	0.22245805178389	0.326754749468559	0.000839629875446835	ADULT|Neuron	ADULT|Neuron	5.61475992723679	0.169398394912697
ADULT|Monocyte_ADULT|Neuron	NLGN2_NRXN1	0.934285274429069	0.169129265531146	0.281841941372636	0.00331538159372657	ADULT|Monocyte	ADULT|Neuron	5.52408994088026	0.248312186620143
ADULT|Stromal Cell_ADULT|Endothelial Cell	COL1A2_FLT4	1.14441204139362	0.208195662942427	0.256886457671957	0.000133968874426404	ADULT|Stromal Cell	ADULT|Endothelial Cell	5.49681018912524	0.100337690381212
ADULT|Stromal Cell_ADULT|Neuron	RPH3A_NRXN1	0.927919427030483	0.169049684287415	0.280736214051664	0.00343437376077127	ADULT|Stromal Cell	ADULT|Neuron	5.48903377691527	0.250300060513526
ADULT|Stromal Cell_ADULT|Neuron	OLFM2_ROBO2	0.889902836640474	0.162214670546095	0.219133003389379	0.000448863097836649	ADULT|Stromal Cell	ADULT|Neuron	5.48595779681715	0.145037944733672
ADULT|Epithelial Cell_ADULT|Neuron	NXPH2_NRXN1	0.961379035146939	0.175532553865808	0.303343103733849	0.00479017125365544	ADULT|Epithelial Cell	ADULT|Neuron	5.47692729339482	0.275497978741268
ADULT|Stromal Cell_ADULT|Stromal Cell	MYOC_FZD1	0.400850693431512	0.0732713455602286	0.0747006973321453	5.79330387107113e-06	ADULT|Stromal Cell	ADULT|Stromal Cell	5.47077019490539	0.0711806416394905
ADULT|Stromal Cell_ADULT|Neuron	SLIT3_ROBO2	1.13033613075566	0.207313796017881	0.223873030642173	1.87007233698466e-05	ADULT|Stromal Cell	ADULT|Neuron	5.45229575873555	0.0711806416394905
ADULT|Stromal Cell_ADULT|Endothelial Cell	COL1A2_ITGA2	1.1245314003747	0.206262782686981	0.23492554351663	4.63846763979481e-05	ADULT|Stromal Cell	ADULT|Endothelial Cell	5.45193556358277	0.0836178605838435
ADULT|Stromal Cell_ADULT|Epithelial Cell	COL1A2_ITGA2B	0.970422667775963	0.178550344188977	0.237638289451843	0.000430720258729256	ADULT|Stromal Cell	ADULT|Epithelial Cell	5.43500866483278	0.145037944733672
ADULT|Epithelial Cell_ADULT|Neuron	NLGN2_NRXN3	0.989075939644546	0.182445015112805	0.279578382087513	0.00195601701374226	ADULT|Epithelial Cell	ADULT|Neuron	5.42122753550162	0.210163114975052
ADULT|Endothelial Cell_ADULT|Endothelial Cell	VWF_TNFRSF11B	0.815068428680262	0.150415983091176	0.20749456616841	0.000679481254732051	ADULT|Endothelial Cell	ADULT|Endothelial Cell	5.41876210180539	0.161442200573178
ADULT|Endothelial Cell_ADULT|Monocyte	VWF_ITGA2B	0.831644272874609	0.154270883414413	0.216760983011765	0.000889090587862684	ADULT|Endothelial Cell	ADULT|Monocyte	5.39080515044819	0.169471954719852
ADULT|Endothelial Cell_ADULT|Stromal Cell	VWF_ITGA2B	0.79669800491894	0.147912335660316	0.208491608136369	0.000929729749951536	ADULT|Endothelial Cell	ADULT|Stromal Cell	5.3862850678565	0.173789328888426
ADULT|Endothelial Cell_ADULT|Neuron	NXPH1_NRXN1	0.937025502927324	0.1739901171033	0.3204246978703	0.00862523942298754	ADULT|Endothelial Cell	ADULT|Neuron	5.38550992738858	0.325796221724711
ADULT|Neuron_ADULT|B Cell	FGF14_FGFR4	0.740072597752816	0.137584096450196	0.213107197347557	0.00234813053824923	ADULT|Neuron	ADULT|B Cell	5.37905627792319	0.22345729054793
ADULT|Neuron_ADULT|Stromal Cell	FGF12_FGFR3	0.83899421779669	0.156253750769335	0.218260250887248	0.000879693646958724	ADULT|Neuron	ADULT|Stromal Cell	5.36943410104269	0.169471954719852
ADULT|Epithelial Cell_ADULT|Neuron	EFNA4_EPHA6	0.445235031707465	0.0833281094921832	0.0921542134335046	4.29723986202779e-05	ADULT|Epithelial Cell	ADULT|Neuron	5.34315532202529	0.0830570520532731
ADULT|Monocyte_ADULT|Monocyte	ITIH2_FCER1A	0.312363269815133	0.0585535269955254	0.081446951546909	0.000915808646617333	ADULT|Monocyte	ADULT|Monocyte	5.33466190412413	0.172509115470386
ADULT|Stromal Cell_ADULT|Neuron	CCL11_ACKR4	0.267582560103889	0.0502677874897628	0.043870511326514	3.64358058502212e-07	ADULT|Stromal Cell	ADULT|Neuron	5.32314178654437	0.0176057813868269
ADULT|Neuron_ADULT|Neuron	RELN_LRP8	0.485730090339294	0.0916139794250641	0.095194538647632	1.73567676963193e-05	ADULT|Neuron	ADULT|Neuron	5.3019210974958	0.0711806416394905
ADULT|Neuron_ADULT|Neuron	L1CAM_EPHB2	0.326651913598975	0.0616303426956804	0.0657346690237378	2.76890250985318e-05	ADULT|Neuron	ADULT|Neuron	5.30018006247221	0.0723207401492462
ADULT|Neuron_ADULT|Neuron	NTNG2_LRRC4C	0.759972145493759	0.143388649434018	0.223758598990398	0.00292945774285758	ADULT|Neuron	ADULT|Neuron	5.30008580521201	0.24092310368435
ADULT|Neuron_ADULT|T Cell	RIMS1_SLC17A7	0.569949436066937	0.10755899542363	0.190566620274636	0.00762477099123682	ADULT|Neuron	ADULT|T Cell	5.29894718542271	0.313027838437428
ADULT|Monocyte_ADULT|Neuron	NLGN2_NRXN3	0.9689209859982	0.183530266670113	0.293776141939958	0.00375396791387561	ADULT|Monocyte	ADULT|Neuron	5.27935257534273	0.256928795465254
ADULT|Stromal Cell_ADULT|T Cell	CCL11_CCR5	0.335170907143644	0.0636877110184331	0.0665590813451499	2.26314326006172e-05	ADULT|Stromal Cell	ADULT|T Cell	5.26272497133137	0.0711806416394905
ADULT|Stromal Cell_ADULT|Endothelial Cell	THBS2_NOTCH4	0.706385564573505	0.134460378693559	0.152418113507592	8.75944414105989e-05	ADULT|Stromal Cell	ADULT|Endothelial Cell	5.25348486622506	0.0928220840337771
ADULT|Stromal Cell_ADULT|Epithelial Cell	CCL11_ACKR4	0.28171439607169	0.0536759859219139	0.0528156426350237	7.88567125087347e-06	ADULT|Stromal Cell	ADULT|Epithelial Cell	5.24842517995885	0.0711806416394905
ADULT|Stromal Cell_ADULT|Neuron	NXPH2_NRXN1	0.92961315946027	0.177534340758332	0.311325937099961	0.00785189124278562	ADULT|Stromal Cell	ADULT|Neuron	5.2362441851501	0.315938888943441
ADULT|Neuron_ADULT|Neuron	NLGN2_NRXN1	1.07879712106856	0.206277006788239	0.323715590992705	0.00351595498156954	ADULT|Neuron	ADULT|Neuron	5.22984668948602	0.252438253654443
ADULT|B Cell_ADULT|Neuron	L1CAM_CNTN1	0.579457586680963	0.110809025908777	0.158564008530037	0.00156041039425836	ADULT|B Cell	ADULT|Neuron	5.22933562431999	0.197440132565662
ADULT|Endothelial Cell_ADULT|Neuron	EFNB2_GRM5	0.903230967917192	0.173237209556343	0.19089827714847	6.56537064915863e-05	ADULT|Endothelial Cell	ADULT|Neuron	5.21383927985418	0.0875422411625325
ADULT|Neuron_ADULT|Endothelial Cell	FGF14_FGFR3	0.788325719480778	0.151652665812491	0.208935681976232	0.00115484179193137	ADULT|Neuron	ADULT|Endothelial Cell	5.19823186263994	0.179516327044674
ADULT|Neuron_ADULT|B Cell	RIMS1_SLC18A2	0.581391566490662	0.111851108702467	0.163115598451463	0.00199738241405234	ADULT|Neuron	ADULT|B Cell	5.19790615609553	0.212350975240944
ADULT|Endothelial Cell_ADULT|Endothelial Cell	JAG2_NOTCH4	0.579258158755503	0.111543753832197	0.112502583100801	1.60969053978333e-05	ADULT|Endothelial Cell	ADULT|Endothelial Cell	5.19310260641686	0.0711806416394905
ADULT|Endothelial Cell_ADULT|Endothelial Cell	VEGFC_FLT1	0.845657011391366	0.163011876414789	0.178052977618795	6.30524459395154e-05	ADULT|Endothelial Cell	ADULT|Endothelial Cell	5.18770184105827	0.0875422411625325
ADULT|Neuron_ADULT|Monocyte	FGF12_FGFR4	0.839201336256262	0.1621361491498	0.224800990121102	0.00129833622372588	ADULT|Neuron	ADULT|Monocyte	5.17590519237578	0.183288448425822
ADULT|Neuron_ADULT|Stromal Cell	RIMS1_SLC17A7	0.583475976630877	0.112852911398347	0.181551656209621	0.00476784451248791	ADULT|Neuron	ADULT|Stromal Cell	5.17023415170326	0.275160798150843
ADULT|B Cell_ADULT|Neuron	RPH3A_NRXN1	0.928217338895613	0.17956410290464	0.302402974470293	0.00664912066700973	ADULT|B Cell	ADULT|Neuron	5.16928118638812	0.297624372978148
ADULT|Stromal Cell_ADULT|Monocyte	COL1A2_ITGA2B	1.00965274924387	0.196012530655195	0.27738058916299	0.00167690340477644	ADULT|Stromal Cell	ADULT|Monocyte	5.15096022621101	0.201993343810834
ADULT|Endothelial Cell_ADULT|Endothelial Cell	GREM1_KDR	0.481663705420379	0.0935251327452061	0.0875188478135233	4.60545030389614e-06	ADULT|Endothelial Cell	ADULT|Endothelial Cell	5.150099136802	0.0711806416394905
ADULT|Neuron_ADULT|Neuron	NGF_SORCS3	0.322543362016235	0.06278327750244	0.0745208610173292	0.000245392099023967	ADULT|Neuron	ADULT|Neuron	5.13740879494065	0.120993328824878
ADULT|Endothelial Cell_ADULT|Hematocyte	VWF_GP1BA	0.793908748006768	0.154621980375299	0.216860634168254	0.00159962386600188	ADULT|Endothelial Cell	ADULT|Hematocyte	5.13451416208608	0.198405054443138
ADULT|Endothelial Cell_ADULT|Neuron	NXPH2_NRXN1	0.929400986400594	0.181236176603904	0.298610402924138	0.00611412572720094	ADULT|Endothelial Cell	ADULT|Neuron	5.128120686588	0.291696408332414
ADULT|Neuron_ADULT|Neuron	NXPH1_NRXN2	0.579007842768147	0.112963371976883	0.132448399100142	0.000216843958477098	ADULT|Neuron	ADULT|Neuron	5.12562463952154	0.114651882584796
ADULT|Epithelial Cell_ADULT|Neuron	NLGN2_NRXN1	0.954440228075414	0.186389339492721	0.306870730673671	0.00615991675501892	ADULT|Epithelial Cell	ADULT|Neuron	5.12068034938602	0.291835510507505
ADULT|Neuron_ADULT|Epithelial Cell	FGF12_FGFR4	0.877951395019067	0.171730333841307	0.243462838643275	0.00186144568082003	ADULT|Neuron	ADULT|Epithelial Cell	5.11238390667992	0.207800518123431
ADULT|Neuron_ADULT|T Cell	FGF12_FGFR2	0.827515971129571	0.16196582624516	0.200877753830302	0.000461158811265183	ADULT|Neuron	ADULT|T Cell	5.1092010599631	0.145286381500251
ADULT|Stromal Cell_ADULT|B Cell	FGF7_FGFR4	0.447482690719829	0.0877097152188421	0.106274371125907	0.00035547390367785	ADULT|Stromal Cell	ADULT|B Cell	5.10186003458485	0.137750791601581
ADULT|Monocyte_ADULT|Neuron	NTNG2_LRRC4C	0.65129010772998	0.127787445054645	0.201320867804005	0.00465657473399073	ADULT|Monocyte	ADULT|Neuron	5.09666741870825	0.272734171086584
ADULT|Neuron_ADULT|Stromal Cell	FGF12_FGFR4	0.899621334548479	0.176722335466085	0.228446167327033	0.000776969141714323	ADULT|Neuron	ADULT|Stromal Cell	5.09059215506535	0.166243473146295
ADULT|Neuron_ADULT|Endothelial Cell	NCAM1_ROBO3	0.781016266357092	0.153426409946674	0.164773967751034	6.98235353322474e-05	ADULT|Neuron	ADULT|Endothelial Cell	5.09049430687031	0.0875422411625325
ADULT|Epithelial Cell_ADULT|Endothelial Cell	GREM1_KDR	0.494611416745617	0.0973634617437883	0.100256707654403	3.71143474162672e-05	ADULT|Epithelial Cell	ADULT|Endothelial Cell	5.08005167325691	0.0811879705163534
ADULT|Neuron_ADULT|Neuron	DSCAM_DCC	0.821324371756163	0.1617436339148	0.195839464529081	0.00037862411030587	ADULT|Neuron	ADULT|Neuron	5.07793940247937	0.139336919093169
ADULT|Neuron_ADULT|Epithelial Cell	L1CAM_FGFR2	0.391638168425397	0.0771334557940708	0.0727140947235561	7.6188638387098e-06	ADULT|Neuron	ADULT|Epithelial Cell	5.07740985274904	0.0711806416394905
ADULT|Neuron_ADULT|Neuron	RIMS1_SLC17A7	0.954716069801008	0.188296264111561	0.259112833518704	0.00154890771624239	ADULT|Neuron	ADULT|Neuron	5.07028683922991	0.197215338205091
ADULT|Epithelial Cell_ADULT|Neuron	GNB3_GABBR2	0.490335899548824	0.0969225570832746	0.161772427876522	0.00751005810424699	ADULT|Epithelial Cell	ADULT|Neuron	5.05904831965518	0.311490135276579
ADULT|Endothelial Cell_ADULT|Endothelial Cell	VWF_GP1BA	0.799687977253382	0.158109148423479	0.229035308780739	0.0025454713181623	ADULT|Endothelial Cell	ADULT|Endothelial Cell	5.05782230330847	0.229800671726767
ADULT|Endothelial Cell_ADULT|Endothelial Cell	IAPP_RAMP3	0.66060190610539	0.130630075293777	0.173449551004006	0.00112349869417105	ADULT|Endothelial Cell	ADULT|Endothelial Cell	5.05704298661505	0.179516327044674
ADULT|Monocyte_ADULT|Neuron	AGRN_ATP1A3	0.474291950350241	0.0938239600367221	0.112841052354974	0.000373507074534429	ADULT|Monocyte	ADULT|Neuron	5.05512611239822	0.139336919093169
ADULT|Epithelial Cell_ADULT|Endothelial Cell	F2_F2RL3	0.193261232231943	0.038282307660095	0.0412240256996433	8.51497517854183e-05	ADULT|Epithelial Cell	ADULT|Endothelial Cell	5.04831720041255	0.0928220840337771
ADULT|Hematocyte_ADULT|Neuron	RPH3A_NRXN1	0.930976393043403	0.184966045535146	0.309684619068134	0.00799955732712676	ADULT|Hematocyte	ADULT|Neuron	5.03322861420264	0.318138773701041
ADULT|Endothelial Cell_ADULT|Epithelial Cell	VWF_GP1BA	0.791345852132702	0.157569636516518	0.217712171740305	0.00180094421721755	ADULT|Endothelial Cell	ADULT|Epithelial Cell	5.02219761133832	0.207232472787403
ADULT|Stromal Cell_ADULT|Neuron	NTNG1_LRRC4C	0.72542599837072	0.14466118395934	0.217507442195676	0.00379152680354533	ADULT|Stromal Cell	ADULT|Neuron	5.01465547644498	0.257085792425091
ADULT|Endothelial Cell_ADULT|Stromal Cell	VWF_GP1BA	0.800903091382378	0.160812465800717	0.237201235823555	0.00348250056336963	ADULT|Endothelial Cell	ADULT|Stromal Cell	4.98035452285694	0.251531281348312
ADULT|Stromal Cell_ADULT|Endothelial Cell	ANGPTL1_TEK	0.623863549495201	0.125513965161836	0.118977192967439	1.40331406165428e-05	ADULT|Stromal Cell	ADULT|Endothelial Cell	4.97047120366884	0.0711806416394905
ADULT|B Cell_ADULT|Neuron	NXPH2_NRXN1	0.92507643143355	0.186221260803409	0.31609185627752	0.00970738451912023	ADULT|B Cell	ADULT|Neuron	4.96761984878912	0.336046207959768
ADULT|Neuron_ADULT|Monocyte	RIMS1_SLC18A2	0.687056695705122	0.138378933916086	0.190286110889393	0.00196681484210526	ADULT|Neuron	ADULT|Monocyte	4.96503821977526	0.210748975275736
ADULT|Monocyte_ADULT|Neuron	NXPH2_NRXN1	0.925774744217743	0.186464763084524	0.314795379322948	0.00942355190938871	ADULT|Monocyte	ADULT|Neuron	4.96487770077016	0.333852462546513
ADULT|T Cell_ADULT|Neuron	NTNG2_LRRC4C	0.652036829383608	0.131592714727804	0.200106661445023	0.00464987847247444	ADULT|T Cell	ADULT|Neuron	4.95496145612871	0.272507128914451
ADULT|Stromal Cell_ADULT|Endothelial Cell	COL1A1_ITGA11	0.791214944271944	0.159745664429286	0.214257219897037	0.00160307694950201	ADULT|Stromal Cell	ADULT|Endothelial Cell	4.95296662415643	0.198405054443138
ADULT|Stromal Cell_ADULT|Stromal Cell	CCL11_ACKR4	0.308196294675091	0.0622878459843113	0.0688800503962178	0.000178424655850828	ADULT|Stromal Cell	ADULT|Stromal Cell	4.94793630771432	0.105630134223772
ADULT|Neuron_ADULT|Stromal Cell	NCAM1_GFRA1	0.831564932448573	0.168147195432695	0.209331001068407	0.000764221377408725	ADULT|Neuron	ADULT|Stromal Cell	4.9454582356173	0.166243473146295
ADULT|Epithelial Cell_ADULT|Neuron	EFNA4_EPHA5	0.338037380904017	0.0683554142035326	0.0767047922934792	0.000219180494979931	ADULT|Epithelial Cell	ADULT|Neuron	4.94529050614029	0.114651882584796
ADULT|Stromal Cell_ADULT|T Cell	CCL13_CCR5	0.178037801932992	0.0360027655453647	0.035735979646924	3.5253743591257e-05	ADULT|Stromal Cell	ADULT|T Cell	4.94511461095004	0.0811722460808928
ADULT|Endothelial Cell_ADULT|T Cell	CCL14_CCR5	0.427926740053893	0.0865888372649937	0.105319283099259	0.000595593486088397	ADULT|Endothelial Cell	ADULT|T Cell	4.9420543521595	0.156935145629019
ADULT|Endothelial Cell_ADULT|Neuron	NTNG2_LRRC4C	0.647492133895372	0.131020743333043	0.209779743774001	0.00690881534825127	ADULT|Endothelial Cell	ADULT|Neuron	4.94190551376665	0.302248943076054
ADULT|Epithelial Cell_ADULT|Monocyte	ITIH2_FCER1A	0.345429657637272	0.0700137052905764	0.0954172045991086	0.00194814057639392	ADULT|Epithelial Cell	ADULT|Monocyte	4.93374341785858	0.210163114975052
ADULT|Monocyte_ADULT|Endothelial Cell	IAPP_RAMP3	0.631975836922662	0.128570633153749	0.17445538228781	0.00195345716446227	ADULT|Monocyte	ADULT|Endothelial Cell	4.91539803002233	0.210163114975052
ADULT|Neuron_ADULT|Epithelial Cell	FGF12_FGFR2	0.984806965922268	0.20039996774075	0.237728648793471	0.000484131411210842	ADULT|Neuron	ADULT|Epithelial Cell	4.91420720783885	0.147015193109689
ADULT|Endothelial Cell_ADULT|Endothelial Cell	IAPP_RAMP2	0.862507246979873	0.175633800313311	0.21000560681616	0.000536335036053881	ADULT|Endothelial Cell	ADULT|Endothelial Cell	4.91082721800278	0.153510562616418
ADULT|Stromal Cell_ADULT|T Cell	COL1A1_ITGA11	0.784993298796506	0.159963035974856	0.208505308707307	0.00136025710562171	ADULT|Stromal Cell	ADULT|T Cell	4.90734183689723	0.18752531624434
ADULT|Neuron_ADULT|T Cell	GAD1_GRM4	0.27273534500322	0.0556943114643033	0.0841637578623588	0.00495728780587457	ADULT|Neuron	ADULT|T Cell	4.89700541819296	0.276441023404338
ADULT|Stromal Cell_ADULT|Stromal Cell	COL1A2_ITGA11	1.05264631419835	0.215295474959197	0.272525561794273	0.00106115974080179	ADULT|Stromal Cell	ADULT|Stromal Cell	4.88930997921739	0.179516327044674
ADULT|Epithelial Cell_ADULT|Neuron	NTNG2_LRRC4C	0.652389806975762	0.133692610955793	0.20102390284879	0.00493606581907668	ADULT|Epithelial Cell	ADULT|Neuron	4.87977459869852	0.276373928595348
ADULT|Endothelial Cell_ADULT|Neuron	VWF_GP1BA	0.796661608586051	0.163933183291077	0.238119985781941	0.00393983053604607	ADULT|Endothelial Cell	ADULT|Neuron	4.85967265804575	0.259717068897335
ADULT|Endothelial Cell_ADULT|Monocyte	VWF_GP1BA	0.81901588929285	0.1685370855335	0.247941263535998	0.00435131986175108	ADULT|Endothelial Cell	ADULT|Monocyte	4.85955887216322	0.26648387290217
ADULT|Stromal Cell_ADULT|Endothelial Cell	COL1A1_ITGA2	0.942709474915297	0.194022342632677	0.19314562599976	5.3032128637609e-05	ADULT|Stromal Cell	ADULT|Endothelial Cell	4.85876761471763	0.0855020846372336
ADULT|Neuron_ADULT|Neuron	NLGN1_NRXN2	1.0132695398295	0.208671413361979	0.221975221167979	0.000144637083413834	ADULT|Neuron	ADULT|Neuron	4.85581385348553	0.100337690381212
ADULT|Stromal Cell_ADULT|Neuron	PTN_PTPRZ1	0.596653408726402	0.123468452656456	0.116266743471919	2.35245305534315e-05	ADULT|Stromal Cell	ADULT|Neuron	4.83243610727477	0.0711806416394905
ADULT|Stromal Cell_ADULT|Epithelial Cell	COL1A2_ITGA2	1.17622851613996	0.243547240782853	0.268261450133323	0.000253753842248905	ADULT|Stromal Cell	ADULT|Epithelial Cell	4.82957028114591	0.122613856574671
ADULT|Endothelial Cell_ADULT|Neuron	EFNA4_EPHA6	0.414278329393431	0.0858751980694037	0.0999102488827742	0.000506337582720562	ADULT|Endothelial Cell	ADULT|Neuron	4.824190670962	0.149757068274506
ADULT|Neuron_ADULT|Neuron	NLGN2_NRXN2	0.443392120758486	0.0920694490440506	0.1056761023853	0.000442849054853922	ADULT|Neuron	ADULT|Neuron	4.81584418460401	0.145037944733672
ADULT|T Cell_ADULT|B Cell	BTLA_CD79A	1.00009574478206	0.20784879940272	0.240469437903405	0.000492836067138125	ADULT|T Cell	ADULT|B Cell	4.81165033262625	0.147454109994515
ADULT|Epithelial Cell_ADULT|Neuron	CELA3B_CHRM3	0.478448001405751	0.0994463996563804	0.12586704368421	0.00130140159333925	ADULT|Epithelial Cell	ADULT|Neuron	4.81111435968465	0.183334475189949
ADULT|T Cell_ADULT|Endothelial Cell	F2_F2RL3	0.168016814869631	0.0350853339431574	0.0379482306633753	0.000230051382743346	ADULT|T Cell	ADULT|Endothelial Cell	4.78880477928011	0.115192568022368
ADULT|Stromal Cell_ADULT|Neuron	MYOC_FZD3	0.644323097298015	0.134607021951108	0.140743456952656	0.000146395015974243	ADULT|Stromal Cell	ADULT|Neuron	4.78669751368577	0.100337690381212
ADULT|Stromal Cell_ADULT|Epithelial Cell	COL1A1_FLT4	0.809271864289507	0.169077322194088	0.206694538908458	0.000976467854614804	ADULT|Stromal Cell	ADULT|Epithelial Cell	4.78640100155198	0.175815441893146
ADULT|Stromal Cell_ADULT|Epithelial Cell	COL1A1_ITGA2	0.994406590680556	0.207781166641517	0.226197971139716	0.000252964818655332	ADULT|Stromal Cell	ADULT|Epithelial Cell	4.7858360156202	0.122613856574671
ADULT|Epithelial Cell_ADULT|Neuron	AGRN_ATP1A3	0.576790745575222	0.120618786755752	0.133600726843428	0.000319563771032372	ADULT|Epithelial Cell	ADULT|Neuron	4.78193124876307	0.130445514365027
ADULT|Epithelial Cell_ADULT|Neuron	IL18_IL1RAPL1	0.951548702580699	0.199333984493711	0.161468275145878	1.59190219573002e-06	ADULT|Epithelial Cell	ADULT|Neuron	4.77364010455889	0.0512804760651164
ADULT|Stromal Cell_ADULT|Endothelial Cell	MYOC_FZD4	0.56832910505802	0.119145576088804	0.112926800281306	3.47995451686067e-05	ADULT|Stromal Cell	ADULT|Endothelial Cell	4.77003950725306	0.0811722460808928
ADULT|Neuron_ADULT|Hematocyte	FGF12_FGFR4	0.825629448273033	0.173137788283479	0.241294341063322	0.00342415772979265	ADULT|Neuron	ADULT|Hematocyte	4.76862651682502	0.250283131996073
ADULT|T Cell_ADULT|Neuron	NXPH1_NRXN1	0.925128940220456	0.194054281831346	0.324374193432911	0.012104366589932	ADULT|T Cell	ADULT|Neuron	4.76737195123833	0.35591490296687
ADULT|Endothelial Cell_ADULT|Hematocyte	VWF_ITGA2B	0.79356516071899	0.166592492343145	0.237200001426376	0.00410603781991803	ADULT|Endothelial Cell	ADULT|Hematocyte	4.76351094552576	0.26162382735822
ADULT|Neuron_ADULT|Endothelial Cell	IAPP_RAMP3	0.597760003393614	0.125561010259777	0.172641501260622	0.00311767008147135	ADULT|Neuron	ADULT|Endothelial Cell	4.76071355396782	0.245877558685428
ADULT|Stromal Cell_ADULT|Endothelial Cell	GREM1_KDR	0.506269771858787	0.106423479015834	0.114948123666383	0.000252120400175082	ADULT|Stromal Cell	ADULT|Endothelial Cell	4.75712480498275	0.122613856574671
ADULT|Hematocyte_ADULT|Neuron	NLGN2_NRXN3	0.963075166257685	0.202471593939384	0.300310595024694	0.00565901649283063	ADULT|Hematocyte	ADULT|Neuron	4.7565939869373	0.288290645159279
ADULT|Stromal Cell_ADULT|Endothelial Cell	COL1A1_FLT4	0.962590115934218	0.202532613022691	0.242647996461068	0.000867076615459483	ADULT|Stromal Cell	ADULT|Endothelial Cell	4.75276599441481	0.169471954719852
ADULT|Stromal Cell_ADULT|Monocyte	COL1A2_ITGA11	0.971655680025461	0.204565579373375	0.261851198490311	0.00169760133881547	ADULT|Stromal Cell	ADULT|Monocyte	4.74984932950028	0.202297198746384
ADULT|Neuron_ADULT|Neuron	OLFM2_ROBO2	0.921851747527043	0.194236254016399	0.250413754581626	0.00183243775138253	ADULT|Neuron	ADULT|Neuron	4.74603339214529	0.20770162604975
ADULT|Neuron_ADULT|Hematocyte	FGF14_FGFR3	0.744596141196389	0.15690046812051	0.216052096553336	0.0032625440797438	ADULT|Neuron	ADULT|Hematocyte	4.74565914376044	0.248312186620143
ADULT|Stromal Cell_ADULT|Stromal Cell	COL1A1_ITGA11	0.870824388738952	0.183560643447109	0.225013577132191	0.00112785204299382	ADULT|Stromal Cell	ADULT|Stromal Cell	4.74406916638353	0.179516327044674
ADULT|Neuron_ADULT|T Cell	FGF14_FGFR2	0.741943822788556	0.157254363242491	0.198831940749229	0.00163777310207702	ADULT|Neuron	ADULT|T Cell	4.71811279184958	0.200347332385726
ADULT|Neuron_ADULT|T Cell	RIMS1_SLC18A2	0.613771020736749	0.130159574014372	0.183218713332254	0.00415104329748339	ADULT|Neuron	ADULT|T Cell	4.71552727015667	0.26162382735822
ADULT|Neuron_ADULT|Neuron	EFNA5_EPHA5	0.741776565864189	0.157330655980525	0.161572335819526	0.000148880615291946	ADULT|Neuron	ADULT|Neuron	4.71476179414144	0.101322694801505
ADULT|B Cell_ADULT|Neuron	NXPH1_NRXN1	0.925069042367563	0.196322312705754	0.335543120815993	0.0149337814646199	ADULT|B Cell	ADULT|Neuron	4.71199136571933	0.379091316191454
ADULT|T Cell_ADULT|Neuron	TNC_CNTN1	0.608596309891517	0.129671899124168	0.156744031853291	0.00112359481976798	ADULT|T Cell	ADULT|Neuron	4.6933554147206	0.179516327044674
ADULT|Endothelial Cell_ADULT|Monocyte	CCL14_CCR1	0.539017118319601	0.11500081913824	0.11827225143791	0.000168482993475938	ADULT|Endothelial Cell	ADULT|Monocyte	4.68707199095391	0.10560910203463
ADULT|Endothelial Cell_ADULT|Endothelial Cell	CD34_SELP	0.709783754319285	0.151561976757755	0.153483638973563	0.000137909749389431	ADULT|Endothelial Cell	ADULT|Endothelial Cell	4.68312547449649	0.100337690381212
ADULT|Neuron_ADULT|Hematocyte	FGF12_FGFR2	0.82961900209712	0.17719990973922	0.234964620038934	0.00274594962579067	ADULT|Neuron	ADULT|Hematocyte	4.68182519572413	0.234475941691044
ADULT|Neuron_ADULT|Neuron	NTN1_UNC5D	0.51656051637098	0.110501902982643	0.143960874189908	0.00239656310601266	ADULT|Neuron	ADULT|Neuron	4.67467529904998	0.224750234185757
ADULT|B Cell_ADULT|Neuron	OLFM2_ROBO2	0.853733450232517	0.18283792249253	0.243205621135706	0.00290289697234092	ADULT|B Cell	ADULT|Neuron	4.66934560726808	0.24092310368435
ADULT|Endothelial Cell_ADULT|Neuron	CELA3B_CHRM3	0.505884972743034	0.108365911645829	0.127528732886538	0.000913216313173426	ADULT|Endothelial Cell	ADULT|Neuron	4.66830357498777	0.172369579111484
ADULT|Stromal Cell_ADULT|Stromal Cell	MYOC_FZD7	0.37904024235451	0.0813095839690933	0.0898279600684626	0.000459111125540979	ADULT|Stromal Cell	ADULT|Stromal Cell	4.6616920644753	0.145286381500251
ADULT|B Cell_ADULT|B Cell	CCL27_CCR10	0.239127769946758	0.0513686494456642	0.0480094903958438	4.59811608245486e-05	ADULT|B Cell	ADULT|B Cell	4.6551305616804	0.0836178605838435
ADULT|Neuron_ADULT|Endothelial Cell	ADAM23_ITGA5	0.781796670920646	0.168071743362658	0.157083209153777	4.67235562037205e-05	ADULT|Neuron	ADULT|Endothelial Cell	4.65156519043011	0.0836178605838435
ADULT|Stromal Cell_ADULT|B Cell	CCL11_CCR2	0.357041228332195	0.0767927988014676	0.0783421140310477	0.00017362163386192	ADULT|Stromal Cell	ADULT|B Cell	4.64941028201426	0.105630134223772
ADULT|Stromal Cell_ADULT|Neuron	PTN_ALK	0.580881172858419	0.125032270987975	0.122209408961555	9.57156158668537e-05	ADULT|Stromal Cell	ADULT|Neuron	4.6458499735183	0.0928561955315958
ADULT|Neuron_ADULT|Neuron	FGF14_FGFR4	0.742622870624725	0.159905226085952	0.218180724714925	0.00378350674707117	ADULT|Neuron	ADULT|Neuron	4.64414383946121	0.257085792425091
ADULT|B Cell_ADULT|Neuron	EFNA4_EPHA5	0.312398665277124	0.0673851280080387	0.0714107710639034	0.000300630917818956	ADULT|B Cell	ADULT|Neuron	4.63601798366928	0.129700767401892
ADULT|Neuron_ADULT|Epithelial Cell	L1CAM_EPHB2	0.300191085116113	0.0647797084079746	0.0738840573010155	0.000720707313537239	ADULT|Neuron	ADULT|Epithelial Cell	4.63402958262095	0.162625874268441
ADULT|Stromal Cell_ADULT|Neuron	PTN_CDH10	0.690798557510953	0.149079236258431	0.148431407428178	0.000131310518590944	ADULT|Stromal Cell	ADULT|Neuron	4.63376775229413	0.100189073590743
ADULT|Stromal Cell_ADULT|Endothelial Cell	ANGPTL2_TIE1	0.665734815282584	0.143799510581602	0.163359479521052	0.000699127990512194	ADULT|Stromal Cell	ADULT|Endothelial Cell	4.62960418008378	0.162625874268441
ADULT|Stromal Cell_ADULT|Neuron	NXPH1_NRXN1	0.926515057374101	0.20016660934887	0.301812287925283	0.00805038662116497	ADULT|Stromal Cell	ADULT|Neuron	4.62871934728773	0.319371659716495
ADULT|Stromal Cell_ADULT|Endothelial Cell	COL1A1_ITGA5	1.1626639179256	0.251413685952996	0.235188320151394	5.34097183250148e-05	ADULT|Stromal Cell	ADULT|Endothelial Cell	4.62450527909197	0.0855020846372336
ADULT|Endothelial Cell_ADULT|Neuron	NLGN2_NRXN1	0.961751989185133	0.207983051443956	0.314886181819559	0.00833782382123804	ADULT|Endothelial Cell	ADULT|Neuron	4.62418443477973	0.32237767033933
ADULT|Stromal Cell_ADULT|Hematocyte	HAS2_HMMR	0.382846937531985	0.0828124419442343	0.0787276510693925	6.91907314943618e-05	ADULT|Stromal Cell	ADULT|Hematocyte	4.62306059987693	0.0875422411625325
ADULT|Endothelial Cell_ADULT|Endothelial Cell	VEGFC_FLT4	0.337410755959334	0.0730134500995831	0.0778151960837425	0.000339700845932378	ADULT|Endothelial Cell	ADULT|Endothelial Cell	4.62121370102549	0.134055957592322
ADULT|Epithelial Cell_ADULT|Neuron	L1CAM_CNTN1	0.586683491758904	0.127019380395399	0.179597020493426	0.00524235719163946	ADULT|Epithelial Cell	ADULT|Neuron	4.61885020957128	0.281841539438025
ADULT|Neuron_ADULT|Endothelial Cell	FGF14_FGFR4	0.75494262752758	0.163449017697292	0.228745960998287	0.00485752234562575	ADULT|Neuron	ADULT|Endothelial Cell	4.61882633596327	0.276030357627128
ADULT|Neuron_ADULT|Epithelial Cell	FGF14_FGFR4	0.792379246678052	0.171733409936521	0.242847779768035	0.00529873671510384	ADULT|Neuron	ADULT|Epithelial Cell	4.61400753045634	0.282274972244443
ADULT|Hematocyte_ADULT|Neuron	NXPH2_NRXN1	0.925071622671432	0.200606595614165	0.327022066907244	0.013368372186716	ADULT|Hematocyte	ADULT|Neuron	4.61137192343695	0.365775619514224
ADULT|Stromal Cell_ADULT|Epithelial Cell	FGF7_FGFR2	0.606644910548267	0.131604034737248	0.151966576911425	0.000886139481493742	ADULT|Stromal Cell	ADULT|Epithelial Cell	4.60962243110139	0.169471954719852
ADULT|Endothelial Cell_ADULT|Endothelial Cell	DLL4_NOTCH4	0.71209488005291	0.154513882595871	0.162057168450066	0.000290165947268051	ADULT|Endothelial Cell	ADULT|Endothelial Cell	4.60861424287282	0.126885235945631
ADULT|Endothelial Cell_ADULT|Epithelial Cell	CCL14_CCR5	0.349677894096143	0.0758888643345181	0.0818131814303211	0.000409171423512711	ADULT|Endothelial Cell	ADULT|Epithelial Cell	4.60776290648867	0.144315059738206
ADULT|Stromal Cell_ADULT|Endothelial Cell	PTN_PTPRB	1.00533229693736	0.218695321819655	0.209402234627095	8.61244152067231e-05	ADULT|Stromal Cell	ADULT|Endothelial Cell	4.59695382860726	0.0928220840337771
ADULT|Neuron_ADULT|Epithelial Cell	RIMS1_SLC18A2	0.586927767107486	0.1277680470316	0.175847228382903	0.00451219809524006	ADULT|Neuron	ADULT|Epithelial Cell	4.59369756948954	0.270582544137028
ADULT|Endothelial Cell_ADULT|Monocyte	CSF3_CSF1R	0.526433239564767	0.114799137861113	0.0956855999894372	8.46530175724336e-06	ADULT|Endothelial Cell	ADULT|Monocyte	4.58568983507227	0.0711806416394905
ADULT|Epithelial Cell_ADULT|Neuron	NTNG1_LRRC4C	0.68287611266856	0.148985124723563	0.203207185420277	0.00430297532878687	ADULT|Epithelial Cell	ADULT|Neuron	4.58351875018137	0.264665457058934
ADULT|Epithelial Cell_ADULT|Stromal Cell	PDGFB_PDGFRA	0.472297445390726	0.103058462529825	0.114028903340565	0.000601606301851798	ADULT|Epithelial Cell	ADULT|Stromal Cell	4.58281089972642	0.157099401697243
ADULT|Neuron_ADULT|Hematocyte	FGF14_FGFR4	0.740057299932018	0.161876415773308	0.241061521745834	0.0082316708164607	ADULT|Neuron	ADULT|Hematocyte	4.57174256297097	0.322113985386039
ADULT|Stromal Cell_ADULT|B Cell	CCL11_ACKR4	0.267955672530574	0.0587211314938771	0.0638507896657668	0.000524712705649799	ADULT|Stromal Cell	ADULT|B Cell	4.56318987243142	0.152310082624488
ADULT|Stromal Cell_ADULT|Epithelial Cell	FGF7_FGFR3	0.551305407023641	0.12088565276742	0.14127037036	0.00115653426520801	ADULT|Stromal Cell	ADULT|Epithelial Cell	4.56055283983396	0.179516327044674
ADULT|Endothelial Cell_ADULT|Epithelial Cell	IAPP_CALCR	0.113174677549186	0.024838690713936	0.0265866413381546	0.000445960850329996	ADULT|Endothelial Cell	ADULT|Epithelial Cell	4.5563866007514	0.145037944733672
ADULT|Neuron_ADULT|Endothelial Cell	IAPP_RAMP2	0.799665344268097	0.17557450165621	0.20734859913857	0.00130682846591434	ADULT|Neuron	ADULT|Endothelial Cell	4.55456422615347	0.183563812421457
ADULT|Hematocyte_ADULT|Monocyte	CAMP_FPR2	0.299291766197585	0.0657408682086619	0.0774425640532286	0.00128153237727247	ADULT|Hematocyte	ADULT|Monocyte	4.55259832053983	0.182411468774088
ADULT|Hematocyte_ADULT|Stromal Cell	EDN3_EDNRA	0.188249060073008	0.0413824470064296	0.0405511016447404	0.000146299201511768	ADULT|Hematocyte	ADULT|Stromal Cell	4.549007458253	0.100337690381212
ADULT|Epithelial Cell_ADULT|Monocyte	ZG16B_TLR2	0.355762295073265	0.0783355725016126	0.0637582181827143	6.76877300620493e-06	ADULT|Epithelial Cell	ADULT|Monocyte	4.54151650025844	0.0711806416394905
ADULT|Stromal Cell_ADULT|Epithelial Cell	COL1A2_ITGA11	0.976312027906547	0.21498757751103	0.276213771621288	0.0029230830406457	ADULT|Stromal Cell	ADULT|Epithelial Cell	4.54124856519423	0.24092310368435
ADULT|Neuron_ADULT|Endothelial Cell	ANGPT1_TIE1	0.536642165941079	0.118424093176411	0.135277619007876	0.000995558601497248	ADULT|Neuron	ADULT|Endothelial Cell	4.53152860661275	0.177183762888939
ADULT|Neuron_ADULT|B Cell	FGF14_FGFR2	0.751105156972393	0.165757583166799	0.209061903094829	0.00255610562294728	ADULT|Neuron	ADULT|B Cell	4.53134717955298	0.23021626039294
ADULT|Neuron_ADULT|Epithelial Cell	GAD1_GRM4	0.273962387798438	0.0604989033638013	0.097867255195661	0.0145860406502794	ADULT|Neuron	ADULT|Epithelial Cell	4.52838601306548	0.376092574291088
ADULT|Endothelial Cell_ADULT|Neuron	TNC_CNTN1	0.624787715315535	0.138036360893401	0.175359272744771	0.00275383064796497	ADULT|Endothelial Cell	ADULT|Neuron	4.52625461343501	0.234475941691044
ADULT|Stromal Cell_ADULT|Neuron	MYOC_FZD7	0.344801644860978	0.0762063773030832	0.0879046195542166	0.00112331284377987	ADULT|Stromal Cell	ADULT|Neuron	4.52457730000279	0.179516327044674
ADULT|Monocyte_ADULT|Neuron	OLFM2_ROBO2	0.84516001880003	0.186875127779996	0.231326205398217	0.00221569884460138	ADULT|Monocyte	ADULT|Neuron	4.52259232590342	0.217828216014524
ADULT|Stromal Cell_ADULT|Monocyte	COL1A1_ITGA11	0.789833754566061	0.174668002431618	0.224716033447094	0.00309517104732449	ADULT|Stromal Cell	ADULT|Monocyte	4.52191439514103	0.245488019370606
ADULT|T Cell_ADULT|Endothelial Cell	IAPP_RAMP2	0.798266607766145	0.176534022309477	0.229434906442064	0.00336575271469219	ADULT|T Cell	ADULT|Endothelial Cell	4.52188534155033	0.249482604700674
ADULT|Stromal Cell_ADULT|Endothelial Cell	COL1A2_ITGA1	1.41030549630672	0.312247376487894	0.263142381973253	1.50395377024326e-05	ADULT|Stromal Cell	ADULT|Endothelial Cell	4.51662880940617	0.0711806416394905
ADULT|Hematocyte_ADULT|Endothelial Cell	IAPP_RAMP3	0.595508794200277	0.131901760332947	0.182789727339126	0.00560175905610039	ADULT|Hematocyte	ADULT|Endothelial Cell	4.51479034621746	0.287038173479078
ADULT|Endothelial Cell_ADULT|Hematocyte	VWF_TNFRSF11B	0.795235009951658	0.176291381842559	0.239537326723283	0.00488432069054956	ADULT|Endothelial Cell	ADULT|Hematocyte	4.51091256781831	0.276030357627128
ADULT|Neuron_ADULT|Neuron	FGF14_FGFR2	0.791391654633083	0.17554480826189	0.220365353956637	0.00259769411382638	ADULT|Neuron	ADULT|Neuron	4.50820313325605	0.231587785203119
ADULT|Stromal Cell_ADULT|T Cell	COL1A2_ITGA2B	0.972479336922341	0.215741911665871	0.283351327517663	0.00378501990045799	ADULT|Stromal Cell	ADULT|T Cell	4.50760507966789	0.257085792425091
ADULT|Endothelial Cell_ADULT|B Cell	VWF_GP1BA	0.789913209156554	0.175240509698533	0.245050660254309	0.00606483146201786	ADULT|Endothelial Cell	ADULT|B Cell	4.50759479366641	0.291347950211436
ADULT|T Cell_ADULT|Neuron	NLGN2_NRXN3	0.964565202167866	0.214077861410132	0.311347950267824	0.00796652053555036	ADULT|T Cell	ADULT|Neuron	4.50567469150835	0.317595830640514
ADULT|Endothelial Cell_ADULT|Neuron	SLIT3_ROBO2	0.887635866676175	0.197094222055846	0.233654767459688	0.00156135539285396	ADULT|Endothelial Cell	ADULT|Neuron	4.50361181275353	0.197440132565662
ADULT|Stromal Cell_ADULT|Neuron	NLGN2_NRXN3	1.03697003339306	0.2304193577564	0.322576837870618	0.00620376769500341	ADULT|Stromal Cell	ADULT|Neuron	4.50035988074124	0.292312096560278
ADULT|Stromal Cell_ADULT|Neuron	COL1A2_FLT4	0.983677400198847	0.218668338807252	0.279980074031032	0.00314402723675133	ADULT|Stromal Cell	ADULT|Neuron	4.49849029614627	0.246476165942328
ADULT|Endothelial Cell_ADULT|Monocyte	VWF_TNFRSF11B	0.795181053213598	0.176806156939296	0.240771427306575	0.00510983296224132	ADULT|Endothelial Cell	ADULT|Monocyte	4.49747377002607	0.279698258840215
ADULT|Hematocyte_ADULT|Neuron	NTNG2_LRRC4C	0.643662942765491	0.143119220136607	0.209724376172561	0.00850077916433445	ADULT|Hematocyte	ADULT|Neuron	4.49738995329291	0.324630063581343
ADULT|Neuron_ADULT|Endothelial Cell	SLIT2_ROBO4	0.77543405813386	0.17252847135718	0.165227750448883	0.000131664035037504	ADULT|Neuron	ADULT|Endothelial Cell	4.49452807431711	0.100189073590743
ADULT|Epithelial Cell_ADULT|Stromal Cell	LIPH_LPAR1	0.416646476960009	0.0930846674248868	0.0817507537361875	3.78048289862987e-05	ADULT|Epithelial Cell	ADULT|Stromal Cell	4.47599468834344	0.0811879705163534
ADULT|Stromal Cell_ADULT|Monocyte	BGN_TLR4	0.654442368034391	0.146407918553855	0.140096270793899	0.000143742379971279	ADULT|Stromal Cell	ADULT|Monocyte	4.46999297919573	0.100337690381212
ADULT|Hematocyte_ADULT|Hematocyte	CAMP_FPR2	0.275787295891685	0.0617191268277813	0.0763853192439363	0.00253558453709657	ADULT|Hematocyte	ADULT|Hematocyte	4.4684251068754	0.22943716260769
ADULT|Endothelial Cell_ADULT|Neuron	NTN1_UNC5D	0.496747845978261	0.111172169524388	0.143810520495611	0.00366862589174799	ADULT|Endothelial Cell	ADULT|Neuron	4.46827518167026	0.255320531245498
ADULT|Monocyte_ADULT|Neuron	RPH3A_NRXN1	0.947150586439171	0.212022565210258	0.324380234865028	0.0117179164989315	ADULT|Monocyte	ADULT|Neuron	4.46721595647097	0.353108653089099
ADULT|Stromal Cell_ADULT|Stromal Cell	COL3A1_DDR2	1.10531582790899	0.247621785713972	0.256991524247007	0.000422768401072249	ADULT|Stromal Cell	ADULT|Stromal Cell	4.46372610035911	0.145037944733672
ADULT|Stromal Cell_ADULT|Endothelial Cell	IAPP_RAMP2	0.798726299206195	0.179007726925108	0.218517591329085	0.0022840344816798	ADULT|Stromal Cell	ADULT|Endothelial Cell	4.46196548565951	0.221758356133776
ADULT|Neuron_ADULT|Endothelial Cell	RIMS1_SLC17A7	0.593985753137293	0.133175318372163	0.197591606179711	0.00984677728554406	ADULT|Neuron	ADULT|Endothelial Cell	4.46017896106978	0.336966202859411
ADULT|Stromal Cell_ADULT|Stromal Cell	COL1A2_ITGA2B	0.974706481288206	0.218706821337798	0.29734125578456	0.00550262605409202	ADULT|Stromal Cell	ADULT|Stromal Cell	4.45668075337598	0.285439496439857
ADULT|Neuron_ADULT|Stromal Cell	FGF14_FGFR2	0.803155031227965	0.180527744765439	0.240447903956698	0.00480650035420127	ADULT|Neuron	ADULT|Stromal Cell	4.44892851384983	0.275497978741268
ADULT|Neuron_ADULT|Stromal Cell	RIMS1_SLC18A2	0.583250225783374	0.131329962604487	0.175473277743938	0.00500568445289873	ADULT|Neuron	ADULT|Stromal Cell	4.44110554984235	0.278497032543542
ADULT|Neuron_ADULT|Endothelial Cell	FGF14_FGFR2	0.790682666520846	0.178271908556616	0.228800513252873	0.00371850812626973	ADULT|Neuron	ADULT|Endothelial Cell	4.43526225148221	0.256059558496091
ADULT|T Cell_ADULT|Endothelial Cell	FGA_CDH5	0.576576454617325	0.130114526851893	0.149944896339504	0.0014530166449398	ADULT|T Cell	ADULT|Endothelial Cell	4.43129962939212	0.192418822982022
ADULT|Neuron_ADULT|Neuron	RIMS1_CACNA1C	1.15062576126621	0.259814425177377	0.257132180940936	0.000265697817491084	ADULT|Neuron	ADULT|Neuron	4.42864463926769	0.122932481717143
ADULT|Stromal Cell_ADULT|Neuron	COL1A1_FLT4	0.801855474739447	0.181352339179341	0.207877726979102	0.00141815653345856	ADULT|Stromal Cell	ADULT|Neuron	4.42153367509908	0.191163037950313
ADULT|T Cell_ADULT|Neuron	SYTL3_NRXN1	1.4958117752497	0.33836392624367	0.338207964797264	0.000310473087961505	ADULT|T Cell	ADULT|Neuron	4.42071881555277	0.130387716829466
ADULT|Stromal Cell_ADULT|Neuron	NTN1_UNC5D	0.539974969529965	0.122335658437088	0.157440283709028	0.00399273033929348	ADULT|Stromal Cell	ADULT|Neuron	4.41388043705713	0.260538460492452
ADULT|Stromal Cell_ADULT|Endothelial Cell	CCL11_ACKR4	0.285865664586782	0.0648738854898063	0.0707946464948602	0.000899389800157357	ADULT|Stromal Cell	ADULT|Endothelial Cell	4.40648286176262	0.1710965163134
ADULT|Monocyte_ADULT|Endothelial Cell	VEGFC_FLT1	0.699784974011809	0.159076420007691	0.180779805963182	0.00139042432217651	ADULT|Monocyte	ADULT|Endothelial Cell	4.39904904811143	0.189853170246333
ADULT|Epithelial Cell_ADULT|Neuron	NTN1_DCC	0.429785570395644	0.0977447412544809	0.094588596406414	0.000223743041681157	ADULT|Epithelial Cell	ADULT|Neuron	4.39701987932719	0.114651882584796
ADULT|Stromal Cell_ADULT|Hematocyte	COL1A2_ITGA11	0.965071392941433	0.219525812536772	0.276019416808437	0.00345592178067211	ADULT|Stromal Cell	ADULT|Hematocyte	4.39616363009602	0.251036795902478
ADULT|Stromal Cell_ADULT|Monocyte	BGN_TLR2	0.737999029538547	0.167975422108237	0.162304376383622	0.000222319165880669	ADULT|Stromal Cell	ADULT|Monocyte	4.39349412119952	0.114651882584796
ADULT|Epithelial Cell_ADULT|Endothelial Cell	VEGFC_KDR	0.471920441976187	0.107562587950821	0.12320558176768	0.00155164886676462	ADULT|Epithelial Cell	ADULT|Endothelial Cell	4.38740319442625	0.197304403268596
ADULT|Stromal Cell_ADULT|Endothelial Cell	COL6A3_ITGA2	0.758310869869636	0.172844515169625	0.172315890724664	0.000339856266660998	ADULT|Stromal Cell	ADULT|Endothelial Cell	4.38724288777951	0.134055957592322
ADULT|Endothelial Cell_ADULT|Neuron	NXPH1_NRXN3	0.971661214496455	0.221813386192802	0.309199026879581	0.00765145344584828	ADULT|Endothelial Cell	ADULT|Neuron	4.38053460692349	0.313027838437428
ADULT|Neuron_ADULT|B Cell	NCAM1_FGFR2	0.705854981675051	0.16130803741638	0.169049166932149	0.000638199168375153	ADULT|Neuron	ADULT|B Cell	4.37582028137289	0.160196279563051
ADULT|Epithelial Cell_ADULT|Stromal Cell	PYY_FAP	0.207300841014986	0.0473979204526102	0.0450669796176859	0.000193997848014993	ADULT|Epithelial Cell	ADULT|Stromal Cell	4.37362734557629	0.109637146386953
ADULT|Neuron_ADULT|Endothelial Cell	FGF12_FGFR4	0.840514775868594	0.192406461681949	0.246758098039049	0.00431349363532774	ADULT|Neuron	ADULT|Endothelial Cell	4.36843320396369	0.265007008848107
ADULT|Epithelial Cell_ADULT|Endothelial Cell	VEGFC_FLT1	0.738279116023582	0.169101635216208	0.184382858147586	0.00101116676298652	ADULT|Epithelial Cell	ADULT|Endothelial Cell	4.36588986901067	0.177477467882691
ADULT|Hematocyte_ADULT|Monocyte	LTF_GP9	0.314352912349257	0.072008393256377	0.0575308870244362	1.26322076240415e-05	ADULT|Hematocyte	ADULT|Monocyte	4.36550377162343	0.0711806416394905
ADULT|B Cell_ADULT|Monocyte	ITIH2_FCER1A	0.310526082115806	0.0711566270757683	0.0962183957386515	0.00642730113412093	ADULT|B Cell	ADULT|Monocyte	4.36397978483655	0.294899709557998
ADULT|B Cell_ADULT|Endothelial Cell	IAPP_RAMP3	0.596100235346651	0.136816483806738	0.183357495375927	0.00612509783668569	ADULT|B Cell	ADULT|Endothelial Cell	4.35693286920515	0.291696408332414
ADULT|Stromal Cell_ADULT|Endothelial Cell	COL1A2_ITGA2B	0.972661418232212	0.223282752817057	0.296016581500226	0.00567809677007214	ADULT|Stromal Cell	ADULT|Endothelial Cell	4.35618696903628	0.288502245983055
ADULT|Neuron_ADULT|Epithelial Cell	NCAM1_FGFR2	0.853984642283912	0.196163672870369	0.216527735920876	0.00119059262586474	ADULT|Neuron	ADULT|Epithelial Cell	4.35342910227957	0.179516327044674
ADULT|Endothelial Cell_ADULT|Endothelial Cell	CCL14_CCR5	0.3545412279636	0.0814437207951735	0.0918720357204955	0.0014765133912682	ADULT|Endothelial Cell	ADULT|Endothelial Cell	4.35320518883527	0.19293448182006
ADULT|Neuron_ADULT|B Cell	FGF14_FGFR3	0.763526694756337	0.175502767888448	0.246611977732211	0.00855327897164015	ADULT|Neuron	ADULT|B Cell	4.35051084346227	0.325172651384463
ADULT|Monocyte_ADULT|Neuron	TNC_CNTN1	0.597006417323798	0.137263697229146	0.167230047648957	0.00298738000896037	ADULT|Monocyte	ADULT|Neuron	4.34933947850148	0.240985312242012
ADULT|Neuron_ADULT|Hematocyte	FGF14_FGFR2	0.744046853756106	0.17107273637127	0.215660466171372	0.00394391045305187	ADULT|Neuron	ADULT|Hematocyte	4.34930117760753	0.259808797670711
ADULT|T Cell_ADULT|Neuron	NTNG1_LRRC4C	0.64539678902646	0.148435349185895	0.202982109799515	0.00717657114055781	ADULT|T Cell	ADULT|Neuron	4.3479992640984	0.306266152418421
ADULT|Endothelial Cell_ADULT|Endothelial Cell	PDGFB_S1PR1	0.687219436397667	0.158094496810177	0.130698282546129	2.57794128454281e-05	ADULT|Endothelial Cell	ADULT|Endothelial Cell	4.34689031094362	0.0711806416394905
ADULT|Stromal Cell_ADULT|T Cell	CCL13_CXCR3	0.309095934005715	0.0711103913912162	0.072057655884269	0.00047877675165886	ADULT|Stromal Cell	ADULT|T Cell	4.34670556522764	0.146077782480862
ADULT|Endothelial Cell_ADULT|Neuron	OLFM2_ROBO2	0.841504015003172	0.193656427432685	0.241144916167462	0.00360971996446413	ADULT|Endothelial Cell	ADULT|Neuron	4.34534513601765	0.254630173259718
ADULT|Endothelial Cell_ADULT|Hematocyte	VWF_SELP	0.813730209719325	0.187569933190203	0.24749171284357	0.00570271632381503	ADULT|Endothelial Cell	ADULT|Hematocyte	4.33827637446654	0.288613780956776
ADULT|Neuron_ADULT|Neuron	NTNG2_LRRC4	0.228342894907655	0.0526358699894838	0.0471087396810845	9.58090677779522e-05	ADULT|Neuron	ADULT|Neuron	4.33816131382032	0.0928561955315958
ADULT|Epithelial Cell_ADULT|Endothelial Cell	F12_CD93	0.614114411451529	0.14157018977372	0.138110561048341	0.000311392438071767	ADULT|Epithelial Cell	ADULT|Endothelial Cell	4.33787941114654	0.130387716829466
ADULT|Stromal Cell_ADULT|Neuron	NTNG2_LRRC4C	0.651661808526608	0.150419288265905	0.227321687968884	0.0137273253546527	ADULT|Stromal Cell	ADULT|Neuron	4.33230216709063	0.36947653862452
ADULT|Stromal Cell_ADULT|Neuron	EFNA4_EPHA6	0.422230225851043	0.0975054045935634	0.115770307849453	0.00251656344836859	ADULT|Stromal Cell	ADULT|Neuron	4.33032638150722	0.228357456948677
ADULT|Monocyte_ADULT|T Cell	PF4_CXCR3	0.303548525083461	0.0701017389009453	0.068227618206182	0.000311283099099224	ADULT|Monocyte	ADULT|T Cell	4.33011405768948	0.130387716829466
ADULT|Neuron_ADULT|Monocyte	ITIH2_FCER1A	0.30866954042292	0.071293157755719	0.0945810831869867	0.00604056016030152	ADULT|Neuron	ADULT|Monocyte	4.32958154947427	0.290861850469128
ADULT|Endothelial Cell_ADULT|Endothelial Cell	PLG_FLT1	0.753163471044566	0.174076102261398	0.177397431624901	0.000548577016699636	ADULT|Endothelial Cell	ADULT|Endothelial Cell	4.32663335897533	0.154003462050941
ADULT|Endothelial Cell_ADULT|Endothelial Cell	ANGPT2_TIE1	0.871232023640945	0.201368870501042	0.159171446509476	1.28571069935024e-05	ADULT|Endothelial Cell	ADULT|Endothelial Cell	4.32654770061113	0.0711806416394905
ADULT|Hematocyte_ADULT|T Cell	IL10_SIRPG	0.294017288270487	0.0679700679003844	0.069956198547773	0.000616211798446287	ADULT|Hematocyte	ADULT|T Cell	4.32568772332835	0.158577432421768
ADULT|Neuron_ADULT|Neuron	FGF13_SCN8A	0.597624754111924	0.138177566542083	0.14678189300771	0.000873628975904706	ADULT|Neuron	ADULT|Neuron	4.32504905874075	0.169471954719852
ADULT|B Cell_ADULT|Endothelial Cell	F2_F2RL3	0.168895082168245	0.0390548470187066	0.0416760842504584	0.000918286668282753	ADULT|B Cell	ADULT|Endothelial Cell	4.32456135565829	0.172509115470386
ADULT|Monocyte_ADULT|Neuron	GNB3_GABBR2	0.478344270803697	0.110748358440728	0.171375520627704	0.015977491764342	ADULT|Monocyte	ADULT|Neuron	4.31919964808964	0.386035989594562
ADULT|Neuron_ADULT|Neuron	NCAM1_ROBO3	0.736582678874256	0.170699314149145	0.200280668916353	0.00236069997530852	ADULT|Neuron	ADULT|Neuron	4.31508868413309	0.223825959244185
ADULT|T Cell_ADULT|Monocyte	ITIH2_FCER1A	0.306587870980473	0.0710899320970961	0.0971024957001094	0.00764889990148687	ADULT|T Cell	ADULT|Monocyte	4.31267637957129	0.313027838437428
ADULT|Neuron_ADULT|Epithelial Cell	L1CAM_ERBB2	0.453944065990628	0.105267421958366	0.0944799903860666	0.000111915042624644	ADULT|Neuron	ADULT|Epithelial Cell	4.3122939419013	0.0963369211000407
ADULT|Endothelial Cell_ADULT|Neuron	GNB3_GABBR2	0.484124417222699	0.112420730283099	0.190755245422798	0.0256722276937812	ADULT|Endothelial Cell	ADULT|Neuron	4.30636250096909	0.454618890039759
ADULT|Neuron_ADULT|Monocyte	FGF14_FGFR4	0.753629187915247	0.175035369797232	0.243737472934564	0.00880208309965069	ADULT|Neuron	ADULT|Monocyte	4.30558228767294	0.327600866325992
ADULT|Endothelial Cell_ADULT|Endothelial Cell	VEGFC_KDR	0.579298337343971	0.134876054697147	0.143519501928339	0.000978773879744543	ADULT|Endothelial Cell	ADULT|Endothelial Cell	4.29504213067871	0.175815441893146
ADULT|B Cell_ADULT|Neuron	CELA3B_CHRM3	0.446623031022115	0.103992275881543	0.122656501701377	0.00260772068633852	ADULT|B Cell	ADULT|Neuron	4.29477119561129	0.232053524058706
ADULT|Endothelial Cell_ADULT|Neuron	VWF_TNFRSF11B	0.794053101089338	0.185196631685913	0.253798616783876	0.00822052452381117	ADULT|Endothelial Cell	ADULT|Neuron	4.28762172325047	0.322113985386039
ADULT|Hematocyte_ADULT|Neuron	L1CAM_CNTN1	0.588174982639529	0.137209782855576	0.190589475427546	0.00898683657928612	ADULT|Hematocyte	ADULT|Neuron	4.28668401333036	0.328350807947906
ADULT|T Cell_ADULT|T Cell	HLA-G_KLRC1	0.373771078690295	0.0872227879256908	0.0894578495686099	0.000679629389847891	ADULT|T Cell	ADULT|T Cell	4.28524572051891	0.161442200573178
ADULT|Stromal Cell_ADULT|Stromal Cell	COL1A1_DDR2	1.13121992193787	0.264396889742947	0.284211803983889	0.00114451477338373	ADULT|Stromal Cell	ADULT|Stromal Cell	4.27849178951262	0.179516327044674
ADULT|Endothelial Cell_ADULT|Neuron	NGF_SORCS3	0.252877550416138	0.0592268405495731	0.082534640173263	0.00948051707698394	ADULT|Endothelial Cell	ADULT|Neuron	4.26964443940714	0.333945182177396
ADULT|Neuron_ADULT|Endothelial Cell	NCAM1_FGFR2	0.745432491223505	0.174593437537172	0.203356124942809	0.00249955947035774	ADULT|Neuron	ADULT|Endothelial Cell	4.26953327535463	0.227669582672358
ADULT|Neuron_ADULT|Neuron	NTN1_UNC5C	0.452159939481454	0.105939537934587	0.115119157609859	0.00131704812486177	ADULT|Neuron	ADULT|Neuron	4.26809431395333	0.184463088096582
ADULT|Stromal Cell_ADULT|Endothelial Cell	COL1A1_CD93	1.3071164956564	0.306289174492722	0.292488837086167	0.000311083224825204	ADULT|Stromal Cell	ADULT|Endothelial Cell	4.26758959999566	0.130387716829466
ADULT|Stromal Cell_ADULT|Endothelial Cell	COL1A1_DDR2	0.851683910832973	0.19962281311067	0.217287943095815	0.00134587997993596	ADULT|Stromal Cell	ADULT|Endothelial Cell	4.26646582903731	0.186386343514524
ADULT|B Cell_ADULT|Neuron	NTN1_UNC5D	0.479596292827156	0.112424026689725	0.144297276415544	0.00547086372206551	ADULT|B Cell	ADULT|Neuron	4.26595903872734	0.284987867515257
ADULT|Hematocyte_ADULT|Neuron	NLGN2_NRXN1	0.928439454688553	0.21769453433879	0.326876265374541	0.0148392563855108	ADULT|Hematocyte	ADULT|Neuron	4.26487260007942	0.37870770111021
ADULT|T Cell_ADULT|Neuron	GNB3_GABBR2	0.477751825244338	0.11204403037921	0.16942815809254	0.0154451503084989	ADULT|T Cell	ADULT|Neuron	4.26396501114249	0.383054562709452
ADULT|Monocyte_ADULT|Neuron	NTN1_UNC5D	0.47235713977183	0.110834844751687	0.154864501703552	0.00978627833044809	ADULT|Monocyte	ADULT|Neuron	4.26181081256616	0.336684207139375
ADULT|Stromal Cell_ADULT|Neuron	FGF7_FGFR3	0.464099342198875	0.10898848478932	0.122469234252579	0.00186824115557771	ADULT|Stromal Cell	ADULT|Neuron	4.25824198855506	0.20800325492515
ADULT|Neuron_ADULT|Neuron	NLGN2_NRXN3	1.11343283263769	0.261669357769276	0.351450166723596	0.00768443197820512	ADULT|Neuron	ADULT|Neuron	4.25511356060058	0.313601753284239
ADULT|Neuron_ADULT|Monocyte	SEMA6D_TREM2	0.480021679158896	0.112849124612563	0.0904457793433558	2.45797427725902e-05	ADULT|Neuron	ADULT|Monocyte	4.25365886361032	0.0711806416394905
ADULT|Endothelial Cell_ADULT|Monocyte	ITIH2_FCER1A	0.310108902094657	0.0729844931642857	0.0942744164677534	0.0059472779931955	ADULT|Endothelial Cell	ADULT|Monocyte	4.24896972835876	0.289252614626277
ADULT|Endothelial Cell_ADULT|Epithelial Cell	VWF_TNFRSF11B	0.838144999814745	0.197423878881516	0.260814085601937	0.00701254598519852	ADULT|Endothelial Cell	ADULT|Epithelial Cell	4.24540843064763	0.303744739171237
ADULT|Endothelial Cell_ADULT|Neuron	VWF_SELP	0.790863685573417	0.186383707405685	0.24307895389453	0.00644554518272578	ADULT|Endothelial Cell	ADULT|Neuron	4.24320181512441	0.294899709557998
ADULT|Neuron_ADULT|Neuron	FGF12_FGFR4	0.82819501896574	0.195247408302856	0.259101580230579	0.00728579371024896	ADULT|Neuron	ADULT|Neuron	4.24177215034319	0.307466857711117
ADULT|Stromal Cell_ADULT|Neuron	TNC_PTPRZ1	0.433842017226352	0.102290645453918	0.0930655058486577	0.000183628544594305	ADULT|Stromal Cell	ADULT|Neuron	4.24126776501568	0.105630134223772
ADULT|Monocyte_ADULT|Endothelial Cell	F2_F2RL3	0.180688670481643	0.042636806322477	0.0498992570138198	0.00283210955142177	ADULT|Monocyte	ADULT|Endothelial Cell	4.23785658604521	0.238246473531695
ADULT|Stromal Cell_ADULT|Endothelial Cell	COL1A2_CD93	1.4889384211158	0.351523991701381	0.327896616450677	0.000261374520834079	ADULT|Stromal Cell	ADULT|Endothelial Cell	4.23566657259811	0.122902182512801
ADULT|Neuron_ADULT|B Cell	FGF12_FGFR4	0.82564474609383	0.195051306842383	0.255730808171092	0.00683445599997667	ADULT|Neuron	ADULT|B Cell	4.23296187787666	0.300658299182841
ADULT|Neuron_ADULT|Hematocyte	FGF12_FGFR3	0.830168289537403	0.196136906891615	0.251302072151571	0.00581816663349044	ADULT|Neuron	ADULT|Hematocyte	4.23259601007245	0.289162174120065
ADULT|Neuron_ADULT|Endothelial Cell	DSCAM_DCC	0.544534720778888	0.128678453106345	0.181528118196653	0.0109856344891029	ADULT|Neuron	ADULT|Endothelial Cell	4.23174748867133	0.34615315194878
ADULT|Stromal Cell_ADULT|Hematocyte	FGF7_FGFR4	0.447467392899031	0.105770424978154	0.121640662906299	0.00248425283411857	ADULT|Stromal Cell	ADULT|Hematocyte	4.23055303967487	0.227131687690841
ADULT|Epithelial Cell_ADULT|Neuron	CDH1_CDH2	0.809479039826868	0.191361365508892	0.162497696880495	7.12307989124694e-05	ADULT|Epithelial Cell	ADULT|Neuron	4.23010693759528	0.0875422411625325
ADULT|Neuron_ADULT|Stromal Cell	NCAM1_FGFR2	0.757904855930624	0.179191087447096	0.218122738140345	0.00398714399864764	ADULT|Neuron	ADULT|Stromal Cell	4.22959013602942	0.260538460492452
ADULT|Neuron_ADULT|Neuron	TNC_CNTN1	0.603430618892232	0.142712463583881	0.172565266104355	0.00379459879456201	ADULT|Neuron	ADULT|Neuron	4.22829656036006	0.257085792425091
ADULT|Stromal Cell_ADULT|Stromal Cell	MMP2_SDC2	1.14395166440318	0.270590486179093	0.232149227204245	8.4257108003194e-05	ADULT|Stromal Cell	ADULT|Stromal Cell	4.22761228806118	0.0928220840337771
ADULT|Stromal Cell_ADULT|Stromal Cell	CCL19_ACKR4	0.295501282883602	0.0699215721814273	0.0627744728297513	0.000163136390808449	ADULT|Stromal Cell	ADULT|Stromal Cell	4.22618190158621	0.104866917944619
ADULT|Stromal Cell_ADULT|Neuron	COL1A1_ITGA2	0.816615369105698	0.193342900196697	0.197651573515074	0.000806930562116781	ADULT|Stromal Cell	ADULT|Neuron	4.22366359599921	0.167342853053575
ADULT|Monocyte_ADULT|T Cell	BTLA_CD247	0.732330704942353	0.173419938769781	0.169456298603771	0.000486431722064307	ADULT|Monocyte	ADULT|T Cell	4.22287489049653	0.147015193109689
ADULT|Stromal Cell_ADULT|Endothelial Cell	WNT5A_FZD4	0.357217979043649	0.0846906121208296	0.0850635394822821	0.000678111157617511	ADULT|Stromal Cell	ADULT|Endothelial Cell	4.21791707602728	0.161442200573178
ADULT|Neuron_ADULT|Epithelial Cell	FGF12_FGFR3	0.929467462397642	0.220428442068857	0.275505780583437	0.00503246809235958	ADULT|Neuron	ADULT|Epithelial Cell	4.2166403467448	0.279504434738867
ADULT|Hematocyte_ADULT|T Cell	CD5L_CD5	0.38964132295432	0.0925230235459054	0.085746001380245	0.000265019129649602	ADULT|Hematocyte	ADULT|T Cell	4.21129042287512	0.122932481717143
ADULT|Neuron_ADULT|Epithelial Cell	FGF14_FGFR3	0.843895314056628	0.200424362311251	0.257837624029401	0.00628643339203283	ADULT|Neuron	ADULT|Epithelial Cell	4.21054259235258	0.293772206482617
ADULT|Stromal Cell_ADULT|Epithelial Cell	COL3A1_DDR1	1.0103255058978	0.239991678541698	0.236279151699648	0.000556531025788565	ADULT|Stromal Cell	ADULT|Epithelial Cell	4.20983557445412	0.154273161842012
ADULT|Epithelial Cell_ADULT|Neuron	NGF_SORCS3	0.283004809891445	0.067262447885561	0.0876163375837333	0.00690143481015304	ADULT|Epithelial Cell	ADULT|Neuron	4.20747116389436	0.30221073509081
ADULT|Monocyte_ADULT|Monocyte	SCGB3A2_MARCO	0.257890147453655	0.0612985316619722	0.0600092576905319	0.000526402810395066	ADULT|Monocyte	ADULT|Monocyte	4.20711786174223	0.152310082624488
ADULT|Stromal Cell_ADULT|Epithelial Cell	COL3A1_ITGA2	0.968502496651674	0.230322304085427	0.220074134060385	0.000397924825300433	ADULT|Stromal Cell	ADULT|Epithelial Cell	4.204987877737	0.143490504168037
ADULT|Monocyte_ADULT|Neuron	CELA3B_CHRM3	0.517302206784098	0.123051412760867	0.140041329188018	0.00243699531995945	ADULT|Monocyte	ADULT|Neuron	4.20395178874869	0.225994804602882
ADULT|Stromal Cell_ADULT|B Cell	CCL19_CCR10	0.41167683067654	0.0979551593727194	0.0966139286994304	0.000582797534491863	ADULT|Stromal Cell	ADULT|B Cell	4.20270696625697	0.15644876037026
ADULT|Stromal Cell_ADULT|Neuron	NLGN1_NRXN1	1.06237493075167	0.252837825255814	0.335695329490222	0.00794301859790247	ADULT|Stromal Cell	ADULT|Neuron	4.20180378342043	0.316933657019527
ADULT|Stromal Cell_ADULT|B Cell	FN1_CD79A	1.58343064785926	0.377011923602903	0.29771899657183	2.53684730870951e-05	ADULT|Stromal Cell	ADULT|B Cell	4.19994845979208	0.0711806416394905
ADULT|Endothelial Cell_ADULT|B Cell	VWF_TNFRSF11B	0.786957307006515	0.187533965968372	0.250279751850368	0.00830988060135152	ADULT|Endothelial Cell	ADULT|B Cell	4.19634546170284	0.32237767033933
ADULT|Endothelial Cell_ADULT|Monocyte	CCL23_CCR1	0.400303863853361	0.0954097846018595	0.08181592758278	9.70454858101322e-05	ADULT|Endothelial Cell	ADULT|Monocyte	4.19562695297773	0.0928561955315958
ADULT|Stromal Cell_ADULT|Neuron	SLIT2_ROBO2	1.07813447386191	0.257006176237782	0.267462455114436	0.0010700451993263	ADULT|Stromal Cell	ADULT|Neuron	4.19497495991857	0.179516327044674
ADULT|Neuron_ADULT|Epithelial Cell	NRG2_ERBB3	0.437552564576783	0.104357277654094	0.087763642849023	7.33746019677683e-05	ADULT|Neuron	ADULT|Epithelial Cell	4.1928323008493	0.0875422411625325
ADULT|Endothelial Cell_ADULT|Neuron	AGRN_ATP1A3	0.580081715028633	0.138374081173341	0.163652492418023	0.00347679866851414	ADULT|Endothelial Cell	ADULT|Neuron	4.19212695115906	0.251359608440857
ADULT|Hematocyte_ADULT|Endothelial Cell	IAPP_RAMP2	0.797414135074759	0.190220070550695	0.239793856677546	0.00566827077281296	ADULT|Hematocyte	ADULT|Endothelial Cell	4.19206097845623	0.288306151307707
ADULT|Endothelial Cell_ADULT|Monocyte	VWF_SELP	0.809128195953205	0.193077618903548	0.248200343020955	0.00653108420117543	ADULT|Endothelial Cell	ADULT|Monocyte	4.19068870099027	0.29618206344514
ADULT|Hematocyte_ADULT|B Cell	BTLA_CD79A	0.982578513723652	0.234475075194163	0.277114195323068	0.00347092018506712	ADULT|Hematocyte	ADULT|B Cell	4.19054568128405	0.251359608440857
ADULT|Epithelial Cell_ADULT|Epithelial Cell	LAMB3_COL17A1	0.339676786999706	0.0811128707001006	0.0686501388152394	8.28090261135728e-05	ADULT|Epithelial Cell	ADULT|Epithelial Cell	4.18770515786078	0.0928220840337771
ADULT|Stromal Cell_ADULT|Neuron	COL1A2_ITGA11	1.00003787526768	0.239389021290354	0.304451860598104	0.00623740113272231	ADULT|Stromal Cell	ADULT|Neuron	4.17745922464313	0.293182123281267
ADULT|Stromal Cell_ADULT|B Cell	BGN_TLR1	0.553422726976507	0.132739817149492	0.141076916329756	0.00143214030914762	ADULT|Stromal Cell	ADULT|B Cell	4.1692292400346	0.191163037950313
ADULT|Endothelial Cell_ADULT|T Cell	VWF_SELP	0.789582197747645	0.189393655578255	0.227687815268241	0.00419429867433152	ADULT|Endothelial Cell	ADULT|T Cell	4.16900025154961	0.26162382735822
ADULT|Neuron_ADULT|Epithelial Cell	NCAM1_GFRA1	0.714127843645187	0.171325683004599	0.212105465951928	0.00524695948956144	ADULT|Neuron	ADULT|Epithelial Cell	4.16824746366846	0.281841539438025
ADULT|Neuron_ADULT|B Cell	FGF12_FGFR2	0.836677305313407	0.201040463467184	0.237533679205162	0.00372548592016109	ADULT|Neuron	ADULT|B Cell	4.16173585597598	0.256059558496091
ADULT|Endothelial Cell_ADULT|Endothelial Cell	ANGPTL2_TIE1	0.618060416845676	0.14880341215201	0.153138512097803	0.00109102713081044	ADULT|Endothelial Cell	ADULT|Endothelial Cell	4.15353658835657	0.179516327044674
ADULT|Stromal Cell_ADULT|Epithelial Cell	COL1A1_DDR1	1.03622959992668	0.249726574746713	0.240918244724585	0.000548083173862235	ADULT|Stromal Cell	ADULT|Epithelial Cell	4.14945666466487	0.154003462050941
ADULT|Neuron_ADULT|B Cell	RIMS1_SLC17A7	0.571108980155317	0.137695924440595	0.215936364916007	0.0223677388761491	ADULT|Neuron	ADULT|B Cell	4.14760990548929	0.431495219608261
ADULT|Neuron_ADULT|B Cell	FGF12_FGFR3	0.849098843097351	0.204828852397158	0.259795189426656	0.00657068503282665	ADULT|Neuron	ADULT|B Cell	4.14540643644758	0.296638867544158
ADULT|Monocyte_ADULT|Monocyte	CCL3L1_CCR1	0.2847489700699	0.0687313067801927	0.0632002801157007	0.000315431930660415	ADULT|Monocyte	ADULT|Monocyte	4.14292966930697	0.130445514365027
ADULT|Endothelial Cell_ADULT|Stromal Cell	EDN1_EDNRA	0.554848702002673	0.13393222419702	0.118591778034374	0.000193136541736583	ADULT|Endothelial Cell	ADULT|Stromal Cell	4.14275731870523	0.109637146386953
ADULT|Endothelial Cell_ADULT|Monocyte	CCL14_CCR5	0.394308732464502	0.0952492691316344	0.111717510199496	0.00371505657268678	ADULT|Endothelial Cell	ADULT|Monocyte	4.13975599035377	0.256059558496091
ADULT|Hematocyte_ADULT|Neuron	OLFM2_ROBO2	0.825790504564793	0.199520423585803	0.252213987665808	0.0065124051155554	ADULT|Hematocyte	ADULT|Neuron	4.13887706192477	0.296168861349305
ADULT|Neuron_ADULT|Epithelial Cell	FGF9_FGFR2	0.342120379980188	0.0826738347056561	0.0691105755258971	8.69900705977589e-05	ADULT|Neuron	ADULT|Epithelial Cell	4.13819416019882	0.0928220840337771
ADULT|Endothelial Cell_ADULT|Neuron	EFNB2_GRM1	0.658867485161704	0.159223922958075	0.129334179043456	5.59560766522083e-05	ADULT|Endothelial Cell	ADULT|Neuron	4.13799304100296	0.0855020846372336
ADULT|Stromal Cell_ADULT|Endothelial Cell	ANGPT1_TIE1	0.6279858984274	0.152121753658647	0.156397327523295	0.00117247930702691	ADULT|Stromal Cell	ADULT|Endothelial Cell	4.12817945707204	0.179516327044674
ADULT|Stromal Cell_ADULT|Monocyte	CCL11_CCR5	0.301552899554253	0.0731338122531692	0.0794634854882924	0.00202323417076367	ADULT|Stromal Cell	ADULT|Monocyte	4.12330343877548	0.213833499661158
ADULT|Stromal Cell_ADULT|Epithelial Cell	COL3A1_DDR2	0.834140181396313	0.202456266153799	0.20743120052536	0.00116235935251441	ADULT|Stromal Cell	ADULT|Epithelial Cell	4.12010058884839	0.179516327044674
ADULT|Epithelial Cell_ADULT|Stromal Cell	PDGFA_PDGFRA	0.559298760089629	0.135766427841902	0.127370586090464	0.000441779885123506	ADULT|Epithelial Cell	ADULT|Stromal Cell	4.11956600007863	0.145037944733672
ADULT|Epithelial Cell_ADULT|Neuron	MMP7_CDH6	0.252096575727919	0.0612120325643352	0.0518968444325103	0.000117464432925263	ADULT|Epithelial Cell	ADULT|Neuron	4.11841536977162	0.0963369211000407
ADULT|Stromal Cell_ADULT|Stromal Cell	FGF7_FGFR3	0.460832162422689	0.112020970750648	0.132383261452784	0.00420861541383866	ADULT|Stromal Cell	ADULT|Stromal Cell	4.11380261512348	0.26162382735822
ADULT|Neuron_ADULT|Neuron	NRG1_ERBB4	1.08434099115667	0.263753827148654	0.265761710412544	0.00100862722799899	ADULT|Neuron	ADULT|Neuron	4.11118580867272	0.177477467882691
ADULT|Neuron_ADULT|T Cell	FGF14_FGFR4	0.7388358375052	0.17972036246028	0.247046705907617	0.01181176015227	ADULT|Neuron	ADULT|T Cell	4.11103019931029	0.354044561365417
ADULT|Hematocyte_ADULT|Endothelial Cell	FGA_CDH5	0.566324706918989	0.137829902177129	0.145401550028892	0.00160449316647837	ADULT|Hematocyte	ADULT|Endothelial Cell	4.10886678415536	0.198405054443138
ADULT|Neuron_ADULT|Neuron	SLIT2_ROBO2	1.17706086907929	0.286537991947839	0.297214378467989	0.00136669728317707	ADULT|Neuron	ADULT|Neuron	4.10787016785389	0.187610263417943
ADULT|Stromal Cell_ADULT|Hematocyte	FGF7_FGFR3	0.452006234163402	0.110039264214242	0.124322978325	0.00297400594906061	ADULT|Stromal Cell	ADULT|Hematocyte	4.10768135711415	0.240985312242012
ADULT|Epithelial Cell_ADULT|Epithelial Cell	LAMC2_COL17A1	0.286353284928437	0.0697275757160892	0.0635336241920718	0.000325263626907102	ADULT|Epithelial Cell	ADULT|Epithelial Cell	4.10674373786328	0.132073432371018
ADULT|Stromal Cell_ADULT|Stromal Cell	THBS2_NOTCH3	0.423323204617628	0.103106750908121	0.0811669008426408	3.98732674720126e-05	ADULT|Stromal Cell	ADULT|Stromal Cell	4.10567883178525	0.0830570520532731
ADULT|Stromal Cell_ADULT|Hematocyte	CCL11_CCR5	0.2724643276089	0.0664328725805891	0.0715428573924401	0.00198943167793708	ADULT|Stromal Cell	ADULT|Hematocyte	4.10134797766537	0.212218264043361
ADULT|Neuron_ADULT|Stromal Cell	FGF12_FGFR2	0.88872717956898	0.21674967907262	0.261625769718144	0.00510745246948441	ADULT|Neuron	ADULT|Stromal Cell	4.10024680715315	0.279698258840215
ADULT|Stromal Cell_ADULT|Stromal Cell	PDGFA_PDGFRA	0.53754922066958	0.131158329583687	0.132861085307727	0.00111125558707292	ADULT|Stromal Cell	ADULT|Stromal Cell	4.09847565439288	0.179516327044674
ADULT|Hematocyte_ADULT|Neuron	EFNA4_EPHA6	0.408844233707827	0.0997731887205571	0.124063454737968	0.00636501988134919	ADULT|Hematocyte	ADULT|Neuron	4.09773646558406	0.29450044804253
ADULT|Neuron_ADULT|Neuron	RIMS1_SLC18A2	0.657478121911415	0.160450269475124	0.212548559211215	0.0096827294459273	ADULT|Neuron	ADULT|Neuron	4.09770656080668	0.336046207959768
ADULT|Neuron_ADULT|Monocyte	GAD1_GRM4	0.275106861204472	0.0671473970011001	0.0983072777484116	0.0171978271178104	ADULT|Neuron	ADULT|Monocyte	4.09705920841525	0.39599666730169
ADULT|B Cell_ADULT|Endothelial Cell	VEGFC_KDR	0.427759182347568	0.10444430350773	0.101397231406883	0.000714825885202441	ADULT|B Cell	ADULT|Endothelial Cell	4.09557216603882	0.162625874268441
ADULT|Stromal Cell_ADULT|Monocyte	COL1A1_CD93	1.01098156450628	0.246879855969886	0.246711825353754	0.000976979216674168	ADULT|Stromal Cell	ADULT|Monocyte	4.09503464968642	0.175815441893146
ADULT|Neuron_ADULT|Epithelial Cell	RIMS2_ABCA1	1.0185219884077	0.248825854341685	0.244341034267067	0.000816102175036915	ADULT|Neuron	ADULT|Epithelial Cell	4.09331253419138	0.16852161152899
ADULT|Neuron_ADULT|Epithelial Cell	NTNG2_LRRC4	0.142573885176172	0.0348409433353515	0.0363406895204319	0.00151574501958751	ADULT|Neuron	ADULT|Epithelial Cell	4.09213619171754	0.196093170941013
ADULT|Neuron_ADULT|Epithelial Cell	FGF14_FGFR2	0.899234817581254	0.219785467204175	0.254468953922578	0.00379179703659582	ADULT|Neuron	ADULT|Epithelial Cell	4.09142073413747	0.257085792425091
ADULT|Neuron_ADULT|Endothelial Cell	GAD1_GRM4	0.301295034797029	0.0736486789969587	0.0987716126163966	0.0105895854717887	ADULT|Neuron	ADULT|Endothelial Cell	4.09097676836093	0.34350337853616
ADULT|Stromal Cell_ADULT|Monocyte	BGN_TLR1	0.604485421550301	0.147795166608991	0.148201333624457	0.00102961928519385	ADULT|Stromal Cell	ADULT|Monocyte	4.09002158473515	0.179463241221416
ADULT|Epithelial Cell_ADULT|Neuron	MMP7_ERBB4	0.724153689886119	0.177304030412754	0.183035979097998	0.00140560081374186	ADULT|Epithelial Cell	ADULT|Neuron	4.08424832870594	0.190822939332166
ADULT|T Cell_ADULT|Neuron	OLFM2_ROBO2	0.883715376761052	0.216458560240995	0.264845192036011	0.00587738322729525	ADULT|T Cell	ADULT|Neuron	4.08260766299638	0.289162174120065
ADULT|Neuron_ADULT|Endothelial Cell	L1CAM_ITGA5	0.608679233222191	0.149136164316101	0.115449034361114	3.43875033973484e-05	ADULT|Neuron	ADULT|Endothelial Cell	4.08136575064426	0.0811722460808928
ADULT|Stromal Cell_ADULT|Monocyte	COL1A2_FLT4	0.969277958051375	0.23770797622296	0.293864447201673	0.00639648634562573	ADULT|Stromal Cell	ADULT|Monocyte	4.07759963907241	0.29450044804253
ADULT|Epithelial Cell_ADULT|Neuron	NXPH1_NRXN3	0.962280226407283	0.236108653478178	0.344119630543397	0.0174192742134176	ADULT|Epithelial Cell	ADULT|Neuron	4.07558220434398	0.39675229146697
ADULT|Neuron_ADULT|Endothelial Cell	FGF12_FGFR2	0.876254814861861	0.215145726787182	0.268840317930395	0.00696401204401464	ADULT|Neuron	ADULT|Endothelial Cell	4.07284322095152	0.303055811740312
ADULT|Stromal Cell_ADULT|Endothelial Cell	ANGPTL4_TIE1	0.730781034891498	0.179477087556708	0.176767599208266	0.000907925677951393	ADULT|Stromal Cell	ADULT|Endothelial Cell	4.07172327587832	0.172186990561803
ADULT|Neuron_ADULT|Epithelial Cell	L1CAM_ERBB3	0.455332448666013	0.111980341345603	0.0971281018947204	0.000203853683433453	ADULT|Neuron	ADULT|Epithelial Cell	4.06618200297075	0.112504893450978
ADULT|Stromal Cell_ADULT|B Cell	COL1A2_ITGA2B	0.967399719529241	0.238009686694872	0.314398308162892	0.0101716467919284	ADULT|Stromal Cell	ADULT|B Cell	4.06453927553565	0.341319624159914
ADULT|Stromal Cell_ADULT|Neuron	EFNB2_GRM5	0.618584966221925	0.152273426314811	0.162363094240601	0.00203922670956147	ADULT|Stromal Cell	ADULT|Neuron	4.06233038286706	0.214207466534805
ADULT|Epithelial Cell_ADULT|B Cell	CCL25_CCR10	0.274446848218387	0.0675965548200397	0.0605454771695792	0.00031722237856846	ADULT|Epithelial Cell	ADULT|B Cell	4.06007153691543	0.130445514365027
ADULT|Epithelial Cell_ADULT|Neuron	HHLA3_CHRM3	0.518126189811785	0.127698051688472	0.122338336202936	0.000707974204521733	ADULT|Epithelial Cell	ADULT|Neuron	4.05743222360033	0.162625874268441
ADULT|Endothelial Cell_ADULT|Neuron	SEMA6A_PLXNA4	0.631006554838491	0.15558847684428	0.125003709085481	7.14103095215135e-05	ADULT|Endothelial Cell	ADULT|Neuron	4.05561239261975	0.0875422411625325
ADULT|T Cell_ADULT|Neuron	NLGN2_NRXN1	0.929929490598735	0.229375708342794	0.338496383874707	0.0192446783711999	ADULT|T Cell	ADULT|Neuron	4.05417599499676	0.410398705683172
ADULT|Neuron_ADULT|Epithelial Cell	COL11A1_DDR1	0.406052608291944	0.100192999489122	0.0850626231453728	0.000161760707698799	ADULT|Neuron	ADULT|Epithelial Cell	4.05270438416239	0.104866917944619
ADULT|T Cell_ADULT|Neuron	EFNA4_EPHA6	0.421245516471278	0.103943251782376	0.127108646153364	0.00627468836780753	ADULT|T Cell	ADULT|Neuron	4.05264901037764	0.293772206482617
ADULT|Neuron_ADULT|Neuron	NRG3_ERBB4	1.36915096847676	0.338059912906428	0.335803029852526	0.00106841976413541	ADULT|Neuron	ADULT|Neuron	4.05002461458874	0.179516327044674
ADULT|Stromal Cell_ADULT|Endothelial Cell	FGF7_FGFR3	0.495735812447791	0.122472582916976	0.140226526879491	0.00388552224309535	ADULT|Stromal Cell	ADULT|Endothelial Cell	4.04772889279105	0.258356795999447
ADULT|Endothelial Cell_ADULT|B Cell	VWF_ITGA2B	0.789391243159975	0.195059799135297	0.267400027159096	0.0131203644329175	ADULT|Endothelial Cell	ADULT|B Cell	4.04691918406232	0.364678597223356
ADULT|Monocyte_ADULT|T Cell	CCL13_CXCR3	0.260672058410316	0.0644270950943684	0.0669684495319599	0.00169257932150979	ADULT|Monocyte	ADULT|T Cell	4.0460004913849	0.20218895628023
ADULT|Stromal Cell_ADULT|Neuron	TNC_CNTN1	0.813603767089947	0.201115167559747	0.218644617451386	0.00254487941586434	ADULT|Stromal Cell	ADULT|Neuron	4.04546199554164	0.229800671726767
ADULT|Neuron_ADULT|Stromal Cell	NCAM1_ROBO3	0.792168926998122	0.195903656684024	0.208755460431402	0.00214314513889646	ADULT|Neuron	ADULT|Stromal Cell	4.04366585293415	0.215518778587882
ADULT|Monocyte_ADULT|T Cell	IL10_SIRPG	0.337369158601893	0.0834720435238709	0.0798895116712881	0.000741209801702225	ADULT|Monocyte	ADULT|T Cell	4.04170239950353	0.163539989124436
ADULT|Stromal Cell_ADULT|Endothelial Cell	VEGFC_FLT1	0.755937066883577	0.187298043025702	0.186222368504183	0.00113076101789289	ADULT|Stromal Cell	ADULT|Endothelial Cell	4.03601156035487	0.179516327044674
ADULT|Stromal Cell_ADULT|Endothelial Cell	COL1A2_ITGA11	0.973036869731343	0.241146082417351	0.312805681158643	0.00964802086086436	ADULT|Stromal Cell	ADULT|Endothelial Cell	4.03505153381389	0.335769553449993
ADULT|Epithelial Cell_ADULT|Endothelial Cell	PDGFC_FLT1	0.83700439612987	0.207738716466393	0.183976351440908	0.000312689540976963	ADULT|Epithelial Cell	ADULT|Endothelial Cell	4.02912086089296	0.130387716829466
ADULT|Stromal Cell_ADULT|Endothelial Cell	COL1A1_ITGA1	1.22848357084732	0.304923308361671	0.257432433312403	0.000166878650868174	ADULT|Stromal Cell	ADULT|Endothelial Cell	4.02882802711234	0.10560910203463
ADULT|Neuron_ADULT|Neuron	FGF12_FGFR3	0.842261397572877	0.209107627620497	0.273235828165333	0.0102452531887757	ADULT|Neuron	ADULT|Neuron	4.02788462170051	0.341419507893526
ADULT|Epithelial Cell_ADULT|Endothelial Cell	IAPP_RAMP3	0.612935717081689	0.152203149381204	0.19714525879451	0.00971905164784304	ADULT|Epithelial Cell	ADULT|Endothelial Cell	4.0270895810871	0.336046207959768
ADULT|Stromal Cell_ADULT|Hematocyte	CCL11_ACKR4	0.260605101786682	0.0647188810056893	0.0738736338232535	0.00400510475408333	ADULT|Stromal Cell	ADULT|Hematocyte	4.0267244695373	0.260680672474477
ADULT|Stromal Cell_ADULT|Hematocyte	DCN_MET	1.50918446738543	0.375064989122987	0.361077300259231	0.000842053805816034	ADULT|Stromal Cell	ADULT|Hematocyte	4.02379457201364	0.169471954719852
ADULT|Neuron_ADULT|Stromal Cell	RELN_VLDLR	0.405466173337296	0.100778190679686	0.0866979420452585	0.000220405538672086	ADULT|Neuron	ADULT|Stromal Cell	4.0233523801398	0.114651882584796
ADULT|Endothelial Cell_ADULT|Endothelial Cell	TGFB3_ENG	0.886023981264683	0.220225053110374	0.184985362891305	0.000159600110901104	ADULT|Endothelial Cell	ADULT|Endothelial Cell	4.02326605783866	0.10421455890191
ADULT|Neuron_ADULT|Neuron	EFNA4_EPHA6	0.3874524107286	0.096317124690449	0.115910167162637	0.00600701291461125	ADULT|Neuron	ADULT|Neuron	4.02267418150015	0.290509683238775
ADULT|Stromal Cell_ADULT|T Cell	CCL19_CXCR3	0.453534027424878	0.112748887022504	0.0911857192857688	9.30166431803992e-05	ADULT|Stromal Cell	ADULT|T Cell	4.0225144513786	0.0928561955315958
ADULT|Endothelial Cell_ADULT|Monocyte	IL34_CSF1R	0.386902031966982	0.0962090499953573	0.0989609562473983	0.00165461112221099	ADULT|Endothelial Cell	ADULT|Monocyte	4.02147232495958	0.200439447506152
ADULT|Neuron_ADULT|Endothelial Cell	SEMA6D_KDR	0.759394090968216	0.188993063726088	0.168526045147109	0.000356350350790513	ADULT|Neuron	ADULT|Endothelial Cell	4.01810561719251	0.137750791601581
ADULT|Epithelial Cell_ADULT|Monocyte	SCGB3A2_MARCO	0.325086773928102	0.0809334506516445	0.0746165216314986	0.000533743800164244	ADULT|Epithelial Cell	ADULT|Monocyte	4.01671708435301	0.153510562616418
ADULT|Monocyte_ADULT|Neuron	NXPH1_NRXN3	0.961737982319815	0.23946748583664	0.347207381874102	0.0187523153740733	ADULT|Monocyte	ADULT|Neuron	4.01615266874223	0.407019601406517
ADULT|Neuron_ADULT|Neuron	RIMS2_ABCA1	1.07654098230061	0.268296248665191	0.289476478430002	0.00261842952496005	ADULT|Neuron	ADULT|Neuron	4.01250851495889	0.232069548611915
ADULT|Neuron_ADULT|Endothelial Cell	RIMS1_SLC18A2	0.587695793595434	0.146487834801169	0.198563455572986	0.0131416595201861	ADULT|Neuron	ADULT|Endothelial Cell	4.01190852737448	0.364678597223356
ADULT|Endothelial Cell_ADULT|T Cell	CCL21_CXCR3	0.639272211815864	0.159399869724271	0.128428408158638	9.33008940580127e-05	ADULT|Endothelial Cell	ADULT|T Cell	4.01049394156767	0.0928561955315958
ADULT|T Cell_ADULT|Neuron	GZMB_CHRM3	1.10896879033651	0.27675662826199	0.228436771927219	0.000134700449558434	ADULT|T Cell	ADULT|Neuron	4.0070179973674	0.100337690381212
ADULT|Stromal Cell_ADULT|Epithelial Cell	BMP4_BMPR1B	0.339780992856068	0.0848554449656042	0.069019025747839	0.000110570450954306	ADULT|Stromal Cell	ADULT|Epithelial Cell	4.00423323445887	0.0963369211000407
ADULT|Stromal Cell_ADULT|Stromal Cell	COL1A1_ITGA5	0.952338041071534	0.23802824945227	0.197062842900553	0.000144602803333505	ADULT|Stromal Cell	ADULT|Stromal Cell	4.0009454477062	0.100337690381212
ADULT|Stromal Cell_ADULT|Stromal Cell	CCL13_ACKR4	0.151063189464439	0.0377606654856359	0.0323177469478556	0.000227540088930667	ADULT|Stromal Cell	ADULT|Stromal Cell	4.00054362182529	0.114656843616465
ADULT|Endothelial Cell_ADULT|Endothelial Cell	F2_F2RL3	0.16592198705439	0.0414813296108037	0.0447972554913084	0.00273588061470253	ADULT|Endothelial Cell	ADULT|Endothelial Cell	3.99991968943966	0.234475941691044
ADULT|Neuron_ADULT|Endothelial Cell	ANGPT1_TEK	0.423497654616744	0.105924930437525	0.102552059650078	0.000978446716888182	ADULT|Neuron	ADULT|Endothelial Cell	3.99809235528858	0.175815441893146
ADULT|Neuron_ADULT|Monocyte	RIMS1_SLC17A7	0.582278193832317	0.145674088731917	0.221507496963149	0.0243586258866181	ADULT|Neuron	ADULT|Monocyte	3.99712947512497	0.445609870876458
ADULT|Stromal Cell_ADULT|Endothelial Cell	FGF7_FGFR4	0.462352720494592	0.115788882555092	0.139016139445447	0.00633387828809684	ADULT|Stromal Cell	ADULT|Endothelial Cell	3.993066607881	0.294140316079615
ADULT|Stromal Cell_ADULT|Neuron	CCL11_CCR5	0.254312561365331	0.0637023937391693	0.0701603974400926	0.00329604842720488	ADULT|Stromal Cell	ADULT|Neuron	3.99219788202338	0.248312186620143
ADULT|Monocyte_ADULT|Neuron	L1CAM_CNTN1	0.588501184374499	0.147490107408607	0.191638201000248	0.0106882116278962	ADULT|Monocyte	ADULT|Neuron	3.99010614823213	0.344563837989946
ADULT|Stromal Cell_ADULT|Neuron	L1CAM_CNTN1	0.59009227270646	0.148062361356537	0.202199506979871	0.0144038611868855	ADULT|Stromal Cell	ADULT|Neuron	3.98543064760062	0.374795138691604
ADULT|Neuron_ADULT|Neuron	NTN1_DCC	0.392226555489557	0.0984421769846467	0.0973128408996432	0.00126818548973306	ADULT|Neuron	ADULT|Neuron	3.98433443371259	0.182411468774088
ADULT|Neuron_ADULT|Neuron	NCAM1_CACNA1C	1.27099992271962	0.319442388908013	0.311547792622825	0.00112796673108739	ADULT|Neuron	ADULT|Neuron	3.97880796930059	0.179516327044674
ADULT|Endothelial Cell_ADULT|Neuron	NTNG1_LRRC4C	0.668116715335766	0.168009056007934	0.213512726326209	0.00958303617175338	ADULT|Endothelial Cell	ADULT|Neuron	3.97667084864887	0.335100655745978
ADULT|Hematocyte_ADULT|Neuron	NXPH1_NRXN2	0.28966404205749	0.0728532971288428	0.105059373366847	0.0195232128632652	ADULT|Hematocyte	ADULT|Neuron	3.97599084012921	0.411158243080996
ADULT|Neuron_ADULT|Neuron	EFNA5_EPHA6	0.848974216667636	0.213572365197357	0.197825708195708	0.000659237997216566	ADULT|Neuron	ADULT|Neuron	3.97511267847374	0.16019926690925
ADULT|Monocyte_ADULT|B Cell	TNFSF13B_TNFRSF13B	0.622320618983463	0.156557187546868	0.126273191538277	0.00011277329116699	ADULT|Monocyte	ADULT|B Cell	3.97503703748612	0.0963369211000407
ADULT|Monocyte_ADULT|Stromal Cell	PDGFB_PDGFRA	0.50925618298528	0.128230796367638	0.151457624895429	0.00593943000745034	ADULT|Monocyte	ADULT|Stromal Cell	3.97140310604669	0.289162174120065
ADULT|T Cell_ADULT|Neuron	NGF_SORCS3	0.243575935645379	0.061332634788873	0.0877608515313985	0.0189197113878196	ADULT|T Cell	ADULT|Neuron	3.97139200824891	0.408034123748914
ADULT|Stromal Cell_ADULT|B Cell	COL1A2_ITGA11	0.970804514298796	0.244457769845756	0.305729786885288	0.00875594774458077	ADULT|Stromal Cell	ADULT|B Cell	3.97125652791212	0.327554551124418
ADULT|Endothelial Cell_ADULT|Hematocyte	CCL14_CCR1	0.438540342723116	0.110433452927884	0.106871281620952	0.00106988969040522	ADULT|Endothelial Cell	ADULT|Hematocyte	3.97108241294869	0.179516327044674
ADULT|Stromal Cell_ADULT|B Cell	DCN_MET	1.51950174876671	0.382704029907281	0.377006823274535	0.00128352440776469	ADULT|Stromal Cell	ADULT|B Cell	3.9704357153878	0.182411468774088
ADULT|T Cell_ADULT|Endothelial Cell	ANGPT1_TEK	0.356105024167114	0.0897366940746663	0.0934491735087779	0.00218315471095354	ADULT|T Cell	ADULT|Endothelial Cell	3.96833232869949	0.216391144161443
ADULT|Endothelial Cell_ADULT|Neuron	NLGN2_NRXN3	0.996387700754265	0.251203532399755	0.344703920699534	0.0153164361732407	ADULT|Endothelial Cell	ADULT|Neuron	3.96645577088723	0.382019846783436
ADULT|Endothelial Cell_ADULT|Neuron	EFNA4_EPHA5	0.307080678589984	0.0774251486408597	0.0804837126225197	0.00216242751274998	ADULT|Endothelial Cell	ADULT|Neuron	3.96616195100112	0.216108577902955
ADULT|Stromal Cell_ADULT|Stromal Cell	COL1A1_FLT4	0.792772374490591	0.199944769910038	0.236542596377303	0.00610149652023029	ADULT|Stromal Cell	ADULT|Stromal Cell	3.96495679705594	0.291647674752555
ADULT|Stromal Cell_ADULT|Endothelial Cell	COL5A1_ITGA1	0.740193247990642	0.186782805687217	0.130079440674331	1.04803462247505e-05	ADULT|Stromal Cell	ADULT|Endothelial Cell	3.96285538846738	0.0711806416394905
ADULT|Neuron_ADULT|T Cell	NCAM1_FGFR2	0.696693647491215	0.175837671400651	0.210861113592688	0.00675305348854405	ADULT|Neuron	ADULT|T Cell	3.96214100165019	0.29898393294773
ADULT|Stromal Cell_ADULT|Epithelial Cell	COL1A2_ITGA1	1.0886426779148	0.274777825795523	0.252544040312107	0.000635019862224806	ADULT|Stromal Cell	ADULT|Epithelial Cell	3.96190149173433	0.160196279563051
ADULT|Stromal Cell_ADULT|Epithelial Cell	COL1A2_FLT4	0.991093789748907	0.250214508883745	0.294491987955027	0.00593833728238435	ADULT|Stromal Cell	ADULT|Epithelial Cell	3.96097650040507	0.289162174120065
ADULT|Neuron_ADULT|Stromal Cell	PDGFA_PDGFRA	0.567406004110638	0.14332219240058	0.130503688876468	0.000577852378722321	ADULT|Neuron	ADULT|Stromal Cell	3.95895425967782	0.156194176539117
ADULT|Monocyte_ADULT|B Cell	TNFSF13B_TNFRSF17	0.80150803318847	0.20264347340571	0.191391661188531	0.000877010731782701	ADULT|Monocyte	ADULT|B Cell	3.9552620161804	0.169471954719852
ADULT|Neuron_ADULT|Epithelial Cell	NLGN1_NRXN2	0.751227148641183	0.190037370300554	0.211870247217073	0.00403959034829959	ADULT|Neuron	ADULT|Epithelial Cell	3.95304958942064	0.261477569497437
ADULT|Neuron_ADULT|Epithelial Cell	NRG2_ERBB2	0.436164181901398	0.110427933462547	0.0908827568790535	0.000169097296511378	ADULT|Neuron	ADULT|Epithelial Cell	3.94976314620005	0.10560910203463
ADULT|Stromal Cell_ADULT|B Cell	COL1A1_DDR2	0.820035550257748	0.207641594192148	0.221432679800754	0.00284091942229658	ADULT|Stromal Cell	ADULT|B Cell	3.94928363677897	0.238246473531695
ADULT|Endothelial Cell_ADULT|T Cell	HLA-G_KLRC1	0.337618110343243	0.0854929224890098	0.0823298889586314	0.00109793218457865	ADULT|Endothelial Cell	ADULT|T Cell	3.94907672487912	0.179516327044674
ADULT|Hematocyte_ADULT|Neuron	NTNG1_LRRC4C	0.640519659545956	0.162262847599622	0.217125427323986	0.0138088218114523	ADULT|Hematocyte	ADULT|Neuron	3.9474203061345	0.369794211707505
ADULT|B Cell_ADULT|B Cell	BTLA_CD79A	1.1117908403552	0.281659916199967	0.30639483084534	0.00337075609553084	ADULT|B Cell	ADULT|B Cell	3.94728101660684	0.249545859501212
ADULT|Epithelial Cell_ADULT|Monocyte	F2_GP9	0.0836723292297228	0.0212090961813202	0.01671054245656	9.27620713578881e-05	ADULT|Epithelial Cell	ADULT|Monocyte	3.94511527103247	0.0928561955315958
ADULT|Epithelial Cell_ADULT|Endothelial Cell	KNG1_CD93	0.671349912705515	0.170310090642574	0.159185667593759	0.000823313634705114	ADULT|Epithelial Cell	ADULT|Endothelial Cell	3.94192681227833	0.16875591627881
ADULT|Stromal Cell_ADULT|T Cell	MYOC_FZD1	0.301094373735256	0.0763972012088791	0.0842594752971613	0.0038296721393476	ADULT|Stromal Cell	ADULT|T Cell	3.941170212663	0.257198977557995
ADULT|Stromal Cell_ADULT|Neuron	DCN_MET	1.56352248204619	0.397117892540418	0.391118261435676	0.00143078493394111	ADULT|Stromal Cell	ADULT|Neuron	3.9371746058686	0.191163037950313
ADULT|Endothelial Cell_ADULT|B Cell	VWF_SELP	0.789128857064285	0.200456649806316	0.254990253210821	0.0104827078823597	ADULT|Endothelial Cell	ADULT|B Cell	3.93665591950555	0.342415638671127
ADULT|Endothelial Cell_ADULT|Neuron	EFNB2_EPHA6	0.752878288637541	0.191271085057886	0.18091246553246	0.000953637797867168	ADULT|Endothelial Cell	ADULT|Neuron	3.93618454357432	0.175815441893146
ADULT|Hematocyte_ADULT|Epithelial Cell	CAMP_FPR2	0.201636577105619	0.0512297416853984	0.0600695432247444	0.00614201119485169	ADULT|Hematocyte	ADULT|Epithelial Cell	3.93592804632646	0.291696408332414
ADULT|Neuron_ADULT|Neuron	NCAM1_ROBO1	1.14626136513389	0.291260811601813	0.262721308531028	0.000568158300131127	ADULT|Neuron	ADULT|Neuron	3.93551524776001	0.154667093308936
ADULT|Endothelial Cell_ADULT|Epithelial Cell	INS_LRP2	0.225482397651354	0.0573013015148606	0.0569259241867479	0.00156646450025044	ADULT|Endothelial Cell	ADULT|Epithelial Cell	3.9350309973828	0.197440132565662
ADULT|Neuron_ADULT|Neuron	FGF12_FGFR2	0.876963802974097	0.22288547563239	0.270617956699652	0.00782492750445507	ADULT|Neuron	ADULT|Neuron	3.93459376608502	0.31587343109045
ADULT|Neuron_ADULT|B Cell	RIMS2_ABCA1	0.973574164008427	0.247826276849926	0.250684052075242	0.00189536974300542	ADULT|Neuron	ADULT|B Cell	3.92845414289134	0.208733533893245
ADULT|Stromal Cell_ADULT|Endothelial Cell	TNC_PTPRB	0.842520905437309	0.214640812280269	0.207167828359129	0.00121961487318356	ADULT|Stromal Cell	ADULT|Endothelial Cell	3.92525958361162	0.180041762904495
ADULT|Neuron_ADULT|B Cell	NCAM1_ROBO3	0.7063298579555	0.18008009791823	0.203625559686532	0.00487743886831593	ADULT|Neuron	ADULT|B Cell	3.92230938410655	0.276030357627128
ADULT|Hematocyte_ADULT|Neuron	TNC_CNTN1	0.581815715477715	0.148344920175346	0.182018633991285	0.00862199179381173	ADULT|Hematocyte	ADULT|Neuron	3.92204677308802	0.325796221724711
ADULT|B Cell_ADULT|Endothelial Cell	FGA_CDH5	0.586669013627254	0.149590539066282	0.166987801082788	0.00442976440203491	ADULT|B Cell	ADULT|Endothelial Cell	3.92183233838943	0.268541080694883
ADULT|Endothelial Cell_ADULT|Neuron	EFNB2_EPHA3	0.591033571213299	0.150705217447513	0.121501311649594	0.000145005707503421	ADULT|Endothelial Cell	ADULT|Neuron	3.92178572994091	0.100337690381212
ADULT|Stromal Cell_ADULT|Monocyte	ITIH2_FCER1A	0.30298983348881	0.0773147175762915	0.10532854077485	0.0160733082366825	ADULT|Stromal Cell	ADULT|Monocyte	3.91891534997629	0.386350997690882
ADULT|Stromal Cell_ADULT|Neuron	COL1A1_ITGA11	0.818215949808281	0.208845920888882	0.262176763139567	0.0100554685001213	ADULT|Stromal Cell	ADULT|Neuron	3.91779713161656	0.340000585784073
ADULT|Stromal Cell_ADULT|Stromal Cell	COL1A1_DDR1	0.848500144764175	0.216681022679658	0.221729938404703	0.00218941076071599	ADULT|Stromal Cell	ADULT|Stromal Cell	3.91589505287965	0.216565666239093
ADULT|Endothelial Cell_ADULT|Endothelial Cell	FGA_CDH5	0.575856192479273	0.147064748631178	0.16001108535058	0.0036837386485028	ADULT|Endothelial Cell	ADULT|Endothelial Cell	3.91566434403295	0.255320531245498
ADULT|Monocyte_ADULT|Neuron	NXPH1_NRXN2	0.291697270440611	0.0745018566993858	0.119515996805421	0.0345862398711441	ADULT|Monocyte	ADULT|Neuron	3.91530202552678	0.50885271064886
ADULT|T Cell_ADULT|Monocyte	CCL5_ACKR4	1.24841382941065	0.318987372314086	0.302203412569895	0.00105075125444132	ADULT|T Cell	ADULT|Monocyte	3.91367790001863	0.179516327044674
ADULT|Neuron_ADULT|Neuron	MMP7_ERBB4	0.600229301684336	0.15346830016628	0.182972441645318	0.00730945516451553	ADULT|Neuron	ADULT|Neuron	3.91109630480041	0.307793353855678
ADULT|Neuron_ADULT|Neuron	SEMA3A_PLXNA4	0.480880564136546	0.122958288660558	0.117910154856409	0.00120048351016055	ADULT|Neuron	ADULT|Neuron	3.91092434170159	0.179516327044674
ADULT|Stromal Cell_ADULT|Stromal Cell	COL3A1_ITGA2	0.820339278209661	0.209885025121021	0.212590300375408	0.00204260726174132	ADULT|Stromal Cell	ADULT|Stromal Cell	3.90851742632257	0.214266510406515
ADULT|Epithelial Cell_ADULT|Neuron	OLFM2_ROBO2	0.865360076727036	0.221495784202428	0.288556100860223	0.0128295921475295	ADULT|Epithelial Cell	ADULT|Neuron	3.90689186181607	0.362529034573079
ADULT|Stromal Cell_ADULT|B Cell	COL1A1_ITGA2	0.814093019396117	0.208630111155356	0.218092559258706	0.00275013757345388	ADULT|Stromal Cell	ADULT|B Cell	3.90208783807772	0.234475941691044
ADULT|Neuron_ADULT|Stromal Cell	RIMS2_ABCA1	1.14661658541973	0.293960735393238	0.297586198782871	0.00208346716377539	ADULT|Neuron	ADULT|Stromal Cell	3.90057734712724	0.214484575003946
ADULT|Endothelial Cell_ADULT|Neuron	VWF_SIRPA	1.0395065113225	0.266656331729148	0.2589852106332	0.00142184626993713	ADULT|Endothelial Cell	ADULT|Neuron	3.89830050005473	0.191163037950313
ADULT|Neuron_ADULT|Neuron	SLIT1_ROBO1	0.579567945389792	0.148730571895573	0.135187647935573	0.000718887937547041	ADULT|Neuron	ADULT|Neuron	3.89676404792365	0.162625874268441
ADULT|Stromal Cell_ADULT|Neuron	COL1A2_ITGA2B	0.990241103869233	0.254140993882276	0.331675105850755	0.0132317723752655	ADULT|Stromal Cell	ADULT|Neuron	3.89642414134862	0.364791932328699
ADULT|Monocyte_ADULT|Neuron	EFNA4_EPHA6	0.406565634105636	0.104358416704658	0.125663603462415	0.00808865415197035	ADULT|Monocyte	ADULT|Neuron	3.89585858950167	0.320101366603774
ADULT|Neuron_ADULT|Monocyte	FGF12_FGFR2	0.835020181176463	0.21447406725888	0.252797747654967	0.00704984010004706	ADULT|Neuron	ADULT|Monocyte	3.89333867655223	0.304550405536579
ADULT|Stromal Cell_ADULT|Monocyte	COL3A1_DDR1	0.821271246574612	0.21100874767249	0.194109184378803	0.00083352334222575	ADULT|Stromal Cell	ADULT|Monocyte	3.89211942932962	0.169226251665329
ADULT|Hematocyte_ADULT|Neuron	NXPH1_NRXN3	0.959704753936695	0.246715962277499	0.35684763755961	0.0228572345661058	ADULT|Hematocyte	ADULT|Neuron	3.88991755976148	0.433207977099828
ADULT|Endothelial Cell_ADULT|T Cell	VWF_ITGA2B	0.794470860553075	0.204245751375193	0.263099201645685	0.0124369411930653	ADULT|Endothelial Cell	ADULT|T Cell	3.88977912736924	0.359636743536154
ADULT|Stromal Cell_ADULT|Epithelial Cell	BMP5_BMPR1B	0.274483984460437	0.0706333265749794	0.0572147472217245	0.000183387342280961	ADULT|Stromal Cell	ADULT|Epithelial Cell	3.88604073700344	0.105630134223772
ADULT|Stromal Cell_ADULT|Endothelial Cell	DLL1_NOTCH4	0.536029277421372	0.138105034896929	0.136666815769801	0.00179769741668268	ADULT|Stromal Cell	ADULT|Endothelial Cell	3.88131596955479	0.207232472787403
ADULT|Endothelial Cell_ADULT|Stromal Cell	VWF_SIRPA	0.875839096916151	0.225692865457727	0.197235533082527	0.000489847808167632	ADULT|Endothelial Cell	ADULT|Stromal Cell	3.88066807136266	0.147015193109689
ADULT|Stromal Cell_ADULT|Epithelial Cell	RGMA_BMPR1B	0.293913121837713	0.0758651784159338	0.0535790683735357	2.35421203198527e-05	ADULT|Stromal Cell	ADULT|Epithelial Cell	3.8741505388193	0.0711806416394905
ADULT|Neuron_ADULT|Stromal Cell	FGF14_FGFR3	0.753422069455676	0.194536943655436	0.256791786129615	0.0147621753248107	ADULT|Neuron	ADULT|Stromal Cell	3.8728996934903	0.377411805129552
ADULT|Stromal Cell_ADULT|Monocyte	F10_ITGAM	0.442393058733244	0.114468861105386	0.0992962927357669	0.000479166567119549	ADULT|Stromal Cell	ADULT|Monocyte	3.86474587465278	0.146077782480862
ADULT|Stromal Cell_ADULT|Neuron	EFNA4_EPHA5	0.315032575047596	0.0815370905418649	0.0912151040404082	0.0052361152194651	ADULT|Stromal Cell	ADULT|Neuron	3.86367201667373	0.281791814133963
ADULT|Stromal Cell_ADULT|Monocyte	IL34_CSF1R	0.446066868948201	0.115502551820187	0.115130259014376	0.00204445338492376	ADULT|Stromal Cell	ADULT|Monocyte	3.86196548836977	0.214266510406515
ADULT|Stromal Cell_ADULT|B Cell	COL1A2_CD93	0.983284452452458	0.254655990509167	0.263774383068614	0.00286963627829329	ADULT|Stromal Cell	ADULT|B Cell	3.86122647453315	0.239276660857863
ADULT|T Cell_ADULT|T Cell	CXCL13_CXCR3	0.301557668844565	0.0781050634001521	0.0658303987405613	0.000343935833314379	ADULT|T Cell	ADULT|T Cell	3.86092342438298	0.135113654193096
ADULT|Stromal Cell_ADULT|Endothelial Cell	FGA_CDH5	0.540033414519294	0.139886114928388	0.151818303583281	0.00419821298115541	ADULT|Stromal Cell	ADULT|Endothelial Cell	3.86052193097043	0.26162382735822
ADULT|Stromal Cell_ADULT|T Cell	COL1A2_ITGA11	0.966815224255905	0.250496530289929	0.311624458611087	0.010762125341654	ADULT|Stromal Cell	ADULT|T Cell	3.85959527318361	0.345642097459579
ADULT|Stromal Cell_ADULT|T Cell	CCL11_ACKR4	0.255547950562988	0.0662223502797333	0.0774792272488949	0.00727145598578671	ADULT|Stromal Cell	ADULT|T Cell	3.85893809995438	0.307433813989934
ADULT|Stromal Cell_ADULT|Hematocyte	COL1A2_FLT4	0.970695645199748	0.251575137297711	0.295100883436347	0.00740763976671277	ADULT|Stromal Cell	ADULT|Hematocyte	3.8584720876095	0.310040647151001
ADULT|Stromal Cell_ADULT|Monocyte	COL1A1_FLT4	0.787456032591975	0.204107810099801	0.232979971162726	0.00614240677728128	ADULT|Stromal Cell	ADULT|Monocyte	3.85803969092089	0.291696408332414
ADULT|T Cell_ADULT|Epithelial Cell	CCL5_ACKR4	1.27024474801816	0.329252751462602	0.333946084826875	0.00241772484100022	ADULT|T Cell	ADULT|Epithelial Cell	3.8579624388118	0.225858529672235
ADULT|Neuron_ADULT|Endothelial Cell	PDGFC_FLT1	0.804300964964682	0.208520165526866	0.188293665748106	0.000777805154802191	ADULT|Neuron	ADULT|Endothelial Cell	3.85718552895094	0.166243473146295
ADULT|Epithelial Cell_ADULT|Endothelial Cell	PLG_FLT1	0.767436409197982	0.199052161298555	0.21915565491277	0.00474997124521992	ADULT|Epithelial Cell	ADULT|Endothelial Cell	3.85545378754726	0.275037280490146
ADULT|Hematocyte_ADULT|Neuron	NXPH1_NRXN1	0.925069042367563	0.240100779556528	0.353123982577533	0.0262057255426744	ADULT|Hematocyte	ADULT|Neuron	3.85283648006553	0.458394981798292
ADULT|Stromal Cell_ADULT|B Cell	COL3A1_DDR1	0.823598503583222	0.21376946174742	0.219413253404795	0.00272328252825726	ADULT|Stromal Cell	ADULT|B Cell	3.8527416257255	0.234144149048739
ADULT|Epithelial Cell_ADULT|Epithelial Cell	APOB_LRP2	0.247614469921017	0.0642825364868026	0.0471454646776951	5.04029045412802e-05	ADULT|Epithelial Cell	ADULT|Epithelial Cell	3.85197105549582	0.0849396277780789
ADULT|Hematocyte_ADULT|Hematocyte	LTF_GP9	0.276757259835822	0.0718560747820276	0.0715806131321628	0.00210141066479153	ADULT|Hematocyte	ADULT|Hematocyte	3.85154993054315	0.214484575003946
ADULT|Neuron_ADULT|Endothelial Cell	WNT5A_FZD4	0.311477961209888	0.0808796884825318	0.0775795380283638	0.00147735426890361	ADULT|Neuron	ADULT|Endothelial Cell	3.85112711304718	0.19293448182006
ADULT|T Cell_ADULT|Neuron	RPH3A_NRXN1	0.926940037125881	0.240963885179451	0.361432370221663	0.0288521391178997	ADULT|T Cell	ADULT|Neuron	3.84680067901282	0.476301797805574
ADULT|Stromal Cell_ADULT|T Cell	BTLA_CD247	0.694209755229952	0.180512899083955	0.192994256131218	0.0038871148735844	ADULT|Stromal Cell	ADULT|T Cell	3.84576259509898	0.258356795999447
ADULT|Stromal Cell_ADULT|Neuron	MYOC_FZD1	0.332599340037697	0.0864975837567638	0.0921362259916798	0.00378056145281036	ADULT|Stromal Cell	ADULT|Neuron	3.84518648489633	0.257085792425091
ADULT|Monocyte_ADULT|Neuron	NTNG1_LRRC4C	0.659930134646031	0.171720599124704	0.229058142954124	0.0165289981190095	ADULT|Monocyte	ADULT|Neuron	3.84304584313026	0.390076282837871
ADULT|Endothelial Cell_ADULT|Neuron	EFNB1_EPHA6	0.613095807568919	0.159544070321823	0.143460484154724	0.000784767484206195	ADULT|Endothelial Cell	ADULT|Neuron	3.84279908574613	0.166243473146295
ADULT|Neuron_ADULT|B Cell	NCAM1_GFRA1	0.699314517578221	0.18201125678434	0.221676950048645	0.00980858298906595	ADULT|Neuron	ADULT|B Cell	3.84214982047412	0.336780416171315
ADULT|Neuron_ADULT|Stromal Cell	NCAM1_ROBO1	0.925646270289328	0.24097251922141	0.224941991814625	0.00116813278908767	ADULT|Neuron	ADULT|Stromal Cell	3.84129390886613	0.179516327044674
ADULT|Stromal Cell_ADULT|Neuron	NLGN2_NRXN2	0.366929321513859	0.0955928620845505	0.104220970609844	0.0046142298568973	ADULT|Stromal Cell	ADULT|Neuron	3.838459415404	0.271935951395289
ADULT|T Cell_ADULT|Neuron	SLIT3_ROBO2	0.830830525122953	0.216511541273613	0.23875757488735	0.00504132005034696	ADULT|T Cell	ADULT|Neuron	3.83734982549038	0.279646410607085
ADULT|Neuron_ADULT|Stromal Cell	PDGFC_PDGFRA	0.558021486549618	0.145477215191312	0.124663203188363	0.000467696944543627	ADULT|Neuron	ADULT|Stromal Cell	3.83579989358322	0.146077782480862
ADULT|Monocyte_ADULT|B Cell	BTLA_CD79A	0.98245203166362	0.256156643786362	0.286472840060201	0.00561750856593357	ADULT|Monocyte	ADULT|B Cell	3.83535643324167	0.287235993551228
ADULT|Neuron_ADULT|Neuron	FGF14_FGFR3	0.756689249231862	0.197294101665346	0.264820027420824	0.0173278054117185	ADULT|Neuron	ADULT|Neuron	3.83533639802052	0.39675229146697
ADULT|Monocyte_ADULT|Endothelial Cell	FGA_CDH5	0.610887269049447	0.159359840427601	0.180855189974167	0.00626908914619329	ADULT|Monocyte	ADULT|Endothelial Cell	3.83338278584045	0.293772206482617
ADULT|Stromal Cell_ADULT|Neuron	COL1A1_DDR1	0.873709632897024	0.227994079307158	0.234570185302768	0.00295475502855524	ADULT|Stromal Cell	ADULT|Neuron	3.83215930673333	0.240968376337197
ADULT|Endothelial Cell_ADULT|Endothelial Cell	DLL1_NOTCH4	0.549742147518207	0.14346052472156	0.143703196348782	0.0023476481873318	ADULT|Endothelial Cell	ADULT|Endothelial Cell	3.83200987578425	0.22345729054793
ADULT|Neuron_ADULT|B Cell	GAD1_GRM4	0.272541878618473	0.0711391696713103	0.101104699634748	0.0231843638427205	ADULT|Neuron	ADULT|B Cell	3.83110851416623	0.436551929491291
ADULT|Neuron_ADULT|Epithelial Cell	NRG1_ERBB3	0.713656852564683	0.186294790410435	0.172014917635588	0.00108546921639974	ADULT|Neuron	ADULT|Epithelial Cell	3.8307933946644	0.179516327044674
ADULT|Neuron_ADULT|Endothelial Cell	FGA_CDH5	0.52226296287381	0.136357961009319	0.143350972471773	0.00355093649052529	ADULT|Neuron	ADULT|Endothelial Cell	3.83008779984703	0.253401339578611
ADULT|B Cell_ADULT|Stromal Cell	LAMA1_SDC2	0.51764101642285	0.135157395486254	0.135775888151236	0.00242356266080002	ADULT|B Cell	ADULT|Stromal Cell	3.82991263304934	0.225858529672235
ADULT|T Cell_ADULT|Endothelial Cell	SELPLG_ESAM	1.07536342665953	0.280806261850661	0.259708891293649	0.00110885015494144	ADULT|T Cell	ADULT|Endothelial Cell	3.82955643357923	0.179516327044674
ADULT|Stromal Cell_ADULT|Hematocyte	COL1A1_ITGA11	0.783249467482034	0.204534740646221	0.249822537257513	0.0102654027935858	ADULT|Stromal Cell	ADULT|Hematocyte	3.82942020024267	0.341419507893526
ADULT|Neuron_ADULT|Endothelial Cell	NRG3_ERBB4	0.980487570897549	0.256345856189163	0.278989428287583	0.00472145588056938	ADULT|Neuron	ADULT|Endothelial Cell	3.82486218218416	0.274473875861581
ADULT|Stromal Cell_ADULT|Endothelial Cell	PLG_FLT1	0.69636242350291	0.182167751109747	0.185041523031156	0.00272794685774891	ADULT|Stromal Cell	ADULT|Endothelial Cell	3.82264379540694	0.234264123147021
ADULT|Stromal Cell_ADULT|Endothelial Cell	COL3A1_DDR2	0.825779816804091	0.216101283475218	0.224021521204185	0.00324914533118781	ADULT|Stromal Cell	ADULT|Endothelial Cell	3.82126289823164	0.248312186620143
ADULT|Neuron_ADULT|Neuron	TF_GPR162	0.584815766405633	0.153076647799757	0.136215401417465	0.000763422355754662	ADULT|Neuron	ADULT|Neuron	3.82041137437661	0.166243473146295
ADULT|Neuron_ADULT|Monocyte	L1CAM_EPHB2	0.261189406950347	0.0683723914862179	0.0738973981871986	0.00453700499533016	ADULT|Neuron	ADULT|Monocyte	3.82010050069692	0.270596687808358
ADULT|Stromal Cell_ADULT|Endothelial Cell	COL6A1_ITGA1	1.19307233843782	0.312478005205333	0.209285746614995	1.29038709866247e-05	ADULT|Stromal Cell	ADULT|Endothelial Cell	3.81810021365772	0.0711806416394905
ADULT|Epithelial Cell_ADULT|Epithelial Cell	SPINT1_ST14	0.587335933211064	0.153858787443053	0.113436507233324	6.63697542713226e-05	ADULT|Epithelial Cell	ADULT|Epithelial Cell	3.81737008962489	0.0875422411625325
ADULT|Neuron_ADULT|Neuron	RELN_VLDLR	0.427278554034255	0.111962726882407	0.0998082719422134	0.000790972686345426	ADULT|Neuron	ADULT|Neuron	3.81625712352488	0.166898690848083
ADULT|Epithelial Cell_ADULT|Neuron	TNC_CNTN1	0.66616978710635	0.174577922731874	0.200456806882429	0.00709616813365255	ADULT|Epithelial Cell	ADULT|Neuron	3.81588792375248	0.305467121797854
ADULT|Endothelial Cell_ADULT|Hematocyte	CCL14_CCR5	0.365220160519149	0.0957581852381292	0.10957033519087	0.00696118167968007	ADULT|Endothelial Cell	ADULT|Hematocyte	3.8139837300689	0.303055811740312
ADULT|Endothelial Cell_ADULT|Epithelial Cell	VWF_SELP	0.81707145927553	0.214274063203159	0.270561324246037	0.0129418885050784	ADULT|Endothelial Cell	ADULT|Epithelial Cell	3.8132074739295	0.363593258759953
ADULT|Stromal Cell_ADULT|Neuron	EFNA4_EPHA7	0.289296660743141	0.0758703984053549	0.0642678334746471	0.000448658057123796	ADULT|Stromal Cell	ADULT|Neuron	3.81303732184861	0.145037944733672
ADULT|Stromal Cell_ADULT|Neuron	GNB3_GABBR2	0.489156728952325	0.128323370979966	0.198911655498511	0.0348359160531984	ADULT|Stromal Cell	ADULT|Neuron	3.81190678842667	0.510802160310316
ADULT|Hematocyte_ADULT|Neuron	AGRN_ATP1A3	0.453951113140185	0.119126381426224	0.1491597272773	0.0123924303260808	ADULT|Hematocyte	ADULT|Neuron	3.81066819713081	0.359054987104815
ADULT|Stromal Cell_ADULT|T Cell	COL1A2_ITGA2	0.975866183349604	0.256098933552439	0.293026872315274	0.00701843959612347	ADULT|Stromal Cell	ADULT|T Cell	3.81050467416251	0.303744739171237
ADULT|T Cell_ADULT|Neuron	EFNA4_EPHA7	0.288311951363377	0.0756829738153058	0.0648443256069536	0.000520751984863455	ADULT|T Cell	ADULT|Neuron	3.80946911609161	0.152310082624488
ADULT|Hematocyte_ADULT|Neuron	NTN1_UNC5D	0.464982399445578	0.122160371977546	0.159478358877117	0.0157916106498922	ADULT|Hematocyte	ADULT|Neuron	3.80632763242605	0.384830476063693
ADULT|Stromal Cell_ADULT|Endothelial Cell	COL4A6_CD93	0.556452321427901	0.146263367681415	0.156122601646779	0.00430261946174448	ADULT|Stromal Cell	ADULT|Endothelial Cell	3.80445445943746	0.264665457058934
ADULT|Endothelial Cell_ADULT|T Cell	VWF_TNFRSF11B	0.789597294566292	0.207664088150268	0.275817711955099	0.0174357629587039	ADULT|Endothelial Cell	ADULT|T Cell	3.80228137469263	0.39675229146697
ADULT|Stromal Cell_ADULT|Endothelial Cell	MYOC_FZD7	0.311341809348081	0.0820055114634325	0.0918866072093884	0.00628257241385255	ADULT|Stromal Cell	ADULT|Endothelial Cell	3.79659615301483	0.293772206482617
ADULT|Endothelial Cell_ADULT|Neuron	L1CAM_CNTN1	0.600242869480297	0.158121996242285	0.218902546659605	0.0217064515930872	ADULT|Endothelial Cell	ADULT|Neuron	3.79607444722975	0.427319511500498
ADULT|Stromal Cell_ADULT|T Cell	COL3A1_ITGA2	0.768140163861322	0.202370795532539	0.225876189560473	0.00612643985908923	ADULT|Stromal Cell	ADULT|T Cell	3.79570659807885	0.291696408332414
ADULT|Neuron_ADULT|Neuron	EFNA5_EPHA7	0.716040651559735	0.188661135650976	0.170271618814651	0.000976514204917844	ADULT|Neuron	ADULT|Neuron	3.79537973779833	0.175815441893146
ADULT|T Cell_ADULT|Monocyte	CD40LG_ITGAM	0.458111637007203	0.120780015187605	0.101430999474124	0.000440944279224253	ADULT|T Cell	ADULT|Monocyte	3.79294236960999	0.145037944733672
ADULT|Stromal Cell_ADULT|Hematocyte	BGN_TLR4	0.587799613048362	0.154990031656915	0.154694851155027	0.00257237530050103	ADULT|Stromal Cell	ADULT|Hematocyte	3.79249947086605	0.23065199811874
ADULT|Epithelial Cell_ADULT|Stromal Cell	EDN3_EDNRA	0.235115032525299	0.0620160228073558	0.0652359239083641	0.00398390532432924	ADULT|Epithelial Cell	ADULT|Stromal Cell	3.79119817560135	0.260538460492452
ADULT|Stromal Cell_ADULT|Neuron	NTN1_UNC5C	0.475574392640439	0.125510833553828	0.127322887774864	0.00298507998244757	ADULT|Stromal Cell	ADULT|Neuron	3.78911030366536	0.240985312242012
ADULT|Stromal Cell_ADULT|Stromal Cell	COL1A2_ITGA2	1.02806529769794	0.271329017260879	0.291043700497435	0.0046601306316405	ADULT|Stromal Cell	ADULT|Stromal Cell	3.78899871483142	0.272777119468042
ADULT|Stromal Cell_ADULT|Endothelial Cell	ANGPT1_TEK	0.514841387103066	0.135928169753757	0.141396558772375	0.00368340765703012	ADULT|Stromal Cell	ADULT|Endothelial Cell	3.78759890636161	0.255320531245498
ADULT|B Cell_ADULT|Endothelial Cell	THBS2_NOTCH4	0.450175775116771	0.118867398754842	0.139278808614569	0.00868591079929992	ADULT|B Cell	ADULT|Endothelial Cell	3.78720978024628	0.326744421815627
ADULT|Neuron_ADULT|Endothelial Cell	RIMS2_ABCA1	1.00749515482104	0.266062605828118	0.268089682968049	0.00284078814514199	ADULT|Neuron	ADULT|Endothelial Cell	3.78668453496206	0.238246473531695
ADULT|Stromal Cell_ADULT|Stromal Cell	DCN_MET	1.53941367689299	0.406695385795862	0.415623146383942	0.00321167365840935	ADULT|Stromal Cell	ADULT|Stromal Cell	3.78517615556545	0.24816876167697
ADULT|Stromal Cell_ADULT|Endothelial Cell	COL3A1_DDR1	0.805450837095775	0.212834276678285	0.204085126396299	0.00184348608280349	ADULT|Stromal Cell	ADULT|Endothelial Cell	3.78440376083442	0.20770162604975
ADULT|Neuron_ADULT|T Cell	HLA-G_KLRD1	0.605245121336281	0.159952143130394	0.144947357542286	0.00106278757538403	ADULT|Neuron	ADULT|T Cell	3.78391379753432	0.179516327044674
ADULT|Epithelial Cell_ADULT|Epithelial Cell	SCGB1A1_LRP2	0.266589760351998	0.0704977262982412	0.0589203881529006	0.000437226599270479	ADULT|Epithelial Cell	ADULT|Epithelial Cell	3.78153699913934	0.145037944733672
ADULT|Endothelial Cell_ADULT|Endothelial Cell	F12_CD93	0.544128892977825	0.143905338625672	0.158375615167551	0.00575120912264482	ADULT|Endothelial Cell	ADULT|Endothelial Cell	3.78115849053536	0.288870726320711
ADULT|Monocyte_ADULT|Monocyte	C1QA_CR1	0.802585529224861	0.212289006152206	0.177291613654268	0.000434974238095687	ADULT|Monocyte	ADULT|Monocyte	3.78062690938139	0.145037944733672
ADULT|Stromal Cell_ADULT|Endothelial Cell	MYOC_FZD1	0.319891275365912	0.0846532450056555	0.0845131484949352	0.00268921668683542	ADULT|Stromal Cell	ADULT|Endothelial Cell	3.77884244537277	0.233588831860916
ADULT|Endothelial Cell_ADULT|Neuron	VWF_ITGA2B	0.812232627499967	0.214945380953861	0.287310579613345	0.0188137061204772	ADULT|Endothelial Cell	ADULT|Neuron	3.77878614509197	0.407019601406517
ADULT|Epithelial Cell_ADULT|Endothelial Cell	COL4A6_CD93	0.591270664935977	0.156619239341575	0.175018313577133	0.00650560092039298	ADULT|Epithelial Cell	ADULT|Endothelial Cell	3.77521093463148	0.296138140813367
ADULT|Stromal Cell_ADULT|T Cell	BGN_TLR1	0.547538100690277	0.145059658128669	0.154672322059065	0.00463225304392101	ADULT|Stromal Cell	ADULT|T Cell	3.77457183998467	0.272134306482995
ADULT|Monocyte_ADULT|Neuron	EGF_ERBB4	0.607865490816383	0.161078356848847	0.168381023447967	0.00398392352810117	ADULT|Monocyte	ADULT|Neuron	3.77372542598503	0.260538460492452
ADULT|Neuron_ADULT|T Cell	NCAM1_ROBO3	0.713461694954223	0.189100203704186	0.218750773635886	0.00826332384422535	ADULT|Neuron	ADULT|T Cell	3.77292927759247	0.32237767033933
ADULT|Neuron_ADULT|Neuron	NRG2_ERBB4	0.808236703168766	0.214254538054244	0.225151703602746	0.00416808338143992	ADULT|Neuron	ADULT|Neuron	3.77232011283767	0.26162382735822
ADULT|Epithelial Cell_ADULT|Endothelial Cell	JAG2_NOTCH4	0.490824442034969	0.130121996782809	0.118603745364662	0.00117803005244743	ADULT|Epithelial Cell	ADULT|Endothelial Cell	3.77203281666681	0.179516327044674
ADULT|Stromal Cell_ADULT|T Cell	CCL13_CCR9	0.1600941808207	0.0424526548499698	0.0348094952482635	0.000362981406478946	ADULT|Stromal Cell	ADULT|T Cell	3.77112294593783	0.137892306893865
ADULT|Neuron_ADULT|Stromal Cell	FGF9_FGFR4	0.256934748606399	0.0681846629702996	0.061499116981155	0.00107333975504031	ADULT|Neuron	ADULT|Stromal Cell	3.76821908936202	0.179516327044674
ADULT|Neuron_ADULT|Hematocyte	DSCAM_DCC	0.486827450718754	0.129213746306466	0.176864813236327	0.0215902051992652	ADULT|Neuron	ADULT|Hematocyte	3.76761346710054	0.42652575654913
ADULT|Neuron_ADULT|Neuron	L1CAM_FGFR2	0.283795005477226	0.0753382950757344	0.0816211757000415	0.00532536964890251	ADULT|Neuron	ADULT|Neuron	3.76694223292337	0.282394764591962
ADULT|B Cell_ADULT|Neuron	NTNG1_LRRC4C	0.662038122680926	0.175794036111383	0.224845824518648	0.0152872619513658	ADULT|B Cell	ADULT|Neuron	3.76598738686141	0.381562605545884
ADULT|Stromal Cell_ADULT|Monocyte	CCL13_CCR1	0.2891281801987	0.0768041603106541	0.0763603302520929	0.00271331188483526	ADULT|Stromal Cell	ADULT|Monocyte	3.7644859214559	0.234066098466297
ADULT|Epithelial Cell_ADULT|Endothelial Cell	TNC_PTPRB	0.695086925453712	0.184867823290838	0.181703079064225	0.00249264525984028	ADULT|Epithelial Cell	ADULT|Endothelial Cell	3.75991296419489	0.227253998029212
ADULT|Epithelial Cell_ADULT|Stromal Cell	CCL25_ACKR4	0.158271300425448	0.0421013722201624	0.0325597775613494	0.000179929044604288	ADULT|Epithelial Cell	ADULT|Stromal Cell	3.75929078030507	0.105630134223772
ADULT|Stromal Cell_ADULT|T Cell	FGF7_FGFR4	0.446245930472213	0.11882761504214	0.144072168642296	0.0115251677141849	ADULT|Stromal Cell	ADULT|T Cell	3.75540593248431	0.351464881003101
ADULT|Epithelial Cell_ADULT|Monocyte	PROC_ITGAM	0.264285013616947	0.0703803204314381	0.0584979464126048	0.000458664145360332	ADULT|Epithelial Cell	ADULT|Monocyte	3.75509818649382	0.145286381500251
ADULT|T Cell_ADULT|Neuron	TGFA_ERBB4	0.608738175552037	0.162173667416297	0.195298685846588	0.0111104083437118	ADULT|T Cell	ADULT|Neuron	3.75361910013059	0.34764894864079
ADULT|Neuron_ADULT|Neuron	SEMA6D_TREM2	0.3521022190448	0.0938688695867229	0.103543090203959	0.00631616295720194	ADULT|Neuron	ADULT|Neuron	3.75100095052814	0.294140316079615
ADULT|Neuron_ADULT|Epithelial Cell	NRG3_ERBB4	1.08214998561105	0.288616175190277	0.286490372952019	0.00280415223046726	ADULT|Neuron	ADULT|Epithelial Cell	3.74944330440806	0.237089476423759
ADULT|Stromal Cell_ADULT|Neuron	COL1A1_DDR2	0.897275947256227	0.239323696083563	0.271350963173174	0.00765993216243532	ADULT|Stromal Cell	ADULT|Neuron	3.74921481633365	0.313027838437428
ADULT|Neuron_ADULT|Neuron	EFNA5_EPHB1	0.623185170911969	0.166230706025318	0.147932501170857	0.00100436355864797	ADULT|Neuron	ADULT|Neuron	3.74891730783513	0.177477467882691
ADULT|Endothelial Cell_ADULT|Endothelial Cell	EFNB2_EPHB4	0.612997306410232	0.163560273102251	0.116273149025659	5.54637986300843e-05	ADULT|Endothelial Cell	ADULT|Endothelial Cell	3.74783738608097	0.0855020846372336
ADULT|Stromal Cell_ADULT|B Cell	CCL11_CCR5	0.274196480672845	0.0731779674995951	0.0847972094837344	0.00888011575819547	ADULT|Stromal Cell	ADULT|B Cell	3.74698136668475	0.327797703159668
ADULT|Stromal Cell_ADULT|Epithelial Cell	COL6A3_ITGA2	0.810007985634895	0.216261088357719	0.209715810482572	0.00231870315736837	ADULT|Stromal Cell	ADULT|Epithelial Cell	3.74550961426336	0.222254169186326
ADULT|Stromal Cell_ADULT|T Cell	MYOC_FZD7	0.299764245065963	0.0801148239412796	0.0919299781668137	0.00843997499791249	ADULT|Stromal Cell	ADULT|T Cell	3.74168262899355	0.324123242907918
ADULT|Hematocyte_ADULT|Neuron	EFNA4_EPHA7	0.275910668599925	0.073752263000799	0.0694155146556768	0.00179392227953012	ADULT|Hematocyte	ADULT|Neuron	3.74104681502364	0.207126223529022
ADULT|B Cell_ADULT|Endothelial Cell	KNG1_CD93	0.552424979504227	0.147677491047074	0.149715181268039	0.00343118984237356	ADULT|B Cell	ADULT|Endothelial Cell	3.74075274158155	0.250300060513526
ADULT|Stromal Cell_ADULT|Epithelial Cell	FST_BMPR1B	0.280420756269998	0.0749657958362547	0.0654296990085349	0.000844487760283563	ADULT|Stromal Cell	ADULT|Epithelial Cell	3.74064936070994	0.169471954719852
ADULT|Monocyte_ADULT|Stromal Cell	PDGFC_PDGFRA	0.552070727872389	0.147589215999584	0.125875513011213	0.000655991839405234	ADULT|Monocyte	ADULT|Stromal Cell	3.74058988072641	0.16019926690925
ADULT|Stromal Cell_ADULT|T Cell	CD5L_CD5	0.272315209720867	0.0728199657459673	0.0699006149624513	0.00215873457767679	ADULT|Stromal Cell	ADULT|T Cell	3.73956794584111	0.215962846363028
ADULT|Epithelial Cell_ADULT|Endothelial Cell	IAPP_RAMP2	0.814841057956171	0.217969249039236	0.267253959534183	0.0127629143455468	ADULT|Epithelial Cell	ADULT|Endothelial Cell	3.73833034498135	0.362340788000482
ADULT|Endothelial Cell_ADULT|Epithelial Cell	CD34_SELP	0.582375873853138	0.155892776477284	0.160978661121253	0.00403276208255587	ADULT|Endothelial Cell	ADULT|Epithelial Cell	3.73574637012125	0.26131795869667
ADULT|Endothelial Cell_ADULT|Endothelial Cell	ANGPT2_TEK	0.75808751231661	0.202929068092237	0.162545806731663	0.00031844567552064	ADULT|Endothelial Cell	ADULT|Endothelial Cell	3.73572657403638	0.130445514365027
ADULT|Epithelial Cell_ADULT|Neuron	RPH3A_NRXN1	0.931934881796358	0.249486438143695	0.352436324905919	0.0264109718126116	ADULT|Epithelial Cell	ADULT|Neuron	3.73541298970166	0.459976013346343
ADULT|Stromal Cell_ADULT|Monocyte	FGF7_FGFR4	0.46103928088226	0.123506458331789	0.150797626302245	0.012600209827673	ADULT|Stromal Cell	ADULT|Monocyte	3.73291637627337	0.360974706797263
ADULT|Neuron_ADULT|Hematocyte	NCAM1_ROBO3	0.703600516221899	0.188535264294831	0.205816886731658	0.00616526252850158	ADULT|Neuron	ADULT|Hematocyte	3.73193056934754	0.291835510507505
ADULT|Stromal Cell_ADULT|B Cell	COL1A1_ITGA11	0.788982588839396	0.211557274987264	0.259418778444669	0.0130123701584242	ADULT|Stromal Cell	ADULT|B Cell	3.7294041950904	0.364182468332068
ADULT|Stromal Cell_ADULT|Neuron	NTN1_DCC	0.415641008648542	0.111450039089735	0.114541786461997	0.00395695891656223	ADULT|Stromal Cell	ADULT|Neuron	3.72939311680175	0.260364994675606
ADULT|Stromal Cell_ADULT|Endothelial Cell	EFEMP2_AQP1	0.993483667234234	0.266460540576984	0.198393306094373	0.00012388463170121	ADULT|Stromal Cell	ADULT|Endothelial Cell	3.72844573940659	0.0980028106300224
ADULT|Endothelial Cell_ADULT|T Cell	HLA-G_KLRD1	0.629333282045465	0.168794341577627	0.151973670106205	0.00122120530554226	ADULT|Endothelial Cell	ADULT|T Cell	3.72840271873711	0.180041762904495
ADULT|Stromal Cell_ADULT|Endothelial Cell	NPPB_NPR1	0.248111449951244	0.0665554318669505	0.0703035711234315	0.00490496541391483	ADULT|Stromal Cell	ADULT|Endothelial Cell	3.72789181876601	0.276313226888713
ADULT|Stromal Cell_ADULT|Endothelial Cell	FN1_ROBO4	1.05726243374887	0.283897307130735	0.214087694845986	0.000151702440365775	ADULT|Stromal Cell	ADULT|Endothelial Cell	3.72410166350047	0.101758363315673
ADULT|Endothelial Cell_ADULT|Neuron	NLGN2_NRXN2	0.326346988875061	0.087650540566593	0.0886530903798521	0.00354616638788086	ADULT|Endothelial Cell	ADULT|Neuron	3.72327411520202	0.253401339578611
ADULT|Epithelial Cell_ADULT|T Cell	DEFB1_CCR6	0.530414301209817	0.142493368756317	0.123827697482654	0.000865891218562731	ADULT|Epithelial Cell	ADULT|T Cell	3.72237884358603	0.169471954719852
ADULT|Stromal Cell_ADULT|T Cell	COL1A1_ITGA2	0.794044257890204	0.213390417217036	0.198828199636057	0.00174802564614585	ADULT|Stromal Cell	ADULT|T Cell	3.72108676784016	0.205011163159629
ADULT|Neuron_ADULT|Monocyte	FGF14_FGFR2	0.749448032835448	0.201414556255619	0.24983718977449	0.0141334404191363	ADULT|Neuron	ADULT|Monocyte	3.72092289042064	0.372210021199326
ADULT|B Cell_ADULT|Neuron	AGRN_ATP1A3	0.448622493486916	0.120612878809623	0.153556054991525	0.0163360231160926	ADULT|B Cell	ADULT|Neuron	3.71952396721272	0.388749882772517
ADULT|Monocyte_ADULT|Endothelial Cell	PLG_FLT1	0.719624655624505	0.193488218374369	0.207660560655066	0.00564428349058732	ADULT|Monocyte	ADULT|Endothelial Cell	3.71921692013384	0.287691749224873
ADULT|Hematocyte_ADULT|Endothelial Cell	DLK1_NOTCH4	0.506171721614048	0.136160570660091	0.12184190688454	0.0011954665783438	ADULT|Hematocyte	ADULT|Endothelial Cell	3.71746181115566	0.179516327044674
ADULT|Endothelial Cell_ADULT|B Cell	CD34_SELP	0.554433271641894	0.149178470076883	0.139641541837572	0.00185330509345949	ADULT|Endothelial Cell	ADULT|B Cell	3.71657700575795	0.20770162604975
ADULT|Stromal Cell_ADULT|Neuron	COL3A1_DDR1	0.847805538868142	0.228125376963796	0.229103414434063	0.00341722027441071	ADULT|Stromal Cell	ADULT|Neuron	3.71640170046795	0.250283131996073
ADULT|T Cell_ADULT|Endothelial Cell	VEGFC_FLT1	0.690075618300344	0.185899768549255	0.204818250851289	0.00691638939015471	ADULT|T Cell	ADULT|Endothelial Cell	3.71208433278659	0.302411217941003
ADULT|Stromal Cell_ADULT|Neuron	CELA3B_CHRM3	0.447364999131218	0.120535277928471	0.150439834541561	0.0149091899980989	ADULT|Stromal Cell	ADULT|Neuron	3.71148602151726	0.37906448866516
ADULT|Stromal Cell_ADULT|Neuron	FGF7_FGFR4	0.450032963591738	0.121261611782704	0.149326290855136	0.0138433344931378	ADULT|Stromal Cell	ADULT|Neuron	3.71125665390445	0.369915516758823
ADULT|Stromal Cell_ADULT|Hematocyte	COL1A1_FLT4	0.788873719740349	0.212578179472227	0.24853807814243	0.0102045301651614	ADULT|Stromal Cell	ADULT|Hematocyte	3.71098163366958	0.341419507893526
ADULT|Endothelial Cell_ADULT|Endothelial Cell	ANGPTL4_TIE1	0.648874005917027	0.175086948635783	0.148808025818289	0.000726573501385719	ADULT|Endothelial Cell	ADULT|Endothelial Cell	3.7060101336669	0.162625874268441
ADULT|Epithelial Cell_ADULT|Neuron	SLIT2_ROBO2	0.995417119599867	0.268715504789552	0.286040018239922	0.0055337669435126	ADULT|Epithelial Cell	ADULT|Neuron	3.70435312387143	0.285827491940704
ADULT|Monocyte_ADULT|Neuron	EFNA4_EPHA5	0.299367983302188	0.0808710569657433	0.0882655150625705	0.00665340758983601	ADULT|Monocyte	ADULT|Neuron	3.70179387452546	0.29767838401933
ADULT|Stromal Cell_ADULT|Epithelial Cell	BGN_TLR1	0.523341058259827	0.141450595781342	0.144856615293665	0.00419035610740737	ADULT|Stromal Cell	ADULT|Epithelial Cell	3.69981515715085	0.26162382735822
ADULT|Stromal Cell_ADULT|Endothelial Cell	COL6A3_ITGA1	1.04408496580166	0.282250457903612	0.226168785823463	0.000377983197957898	ADULT|Stromal Cell	ADULT|Endothelial Cell	3.69914356758355	0.139336919093169
ADULT|Endothelial Cell_ADULT|Endothelial Cell	TGM2_TBXA2R	0.529971204976968	0.143291657432219	0.108096572981942	0.00017366880952141	ADULT|Endothelial Cell	ADULT|Endothelial Cell	3.69854892094927	0.105630134223772
ADULT|Endothelial Cell_ADULT|Endothelial Cell	VWF_SIRPA	0.900631672190885	0.243520879644037	0.228769829095234	0.00203705088904238	ADULT|Endothelial Cell	ADULT|Endothelial Cell	3.69837557053576	0.214207466534805
ADULT|Stromal Cell_ADULT|Stromal Cell	COL6A2_ITGA2	0.945233507807707	0.255763400312743	0.245753428053408	0.0025116479159315	ADULT|Stromal Cell	ADULT|Stromal Cell	3.69573405206488	0.228355777669918
ADULT|Epithelial Cell_ADULT|Monocyte	APOB_OLR1	0.339563722177964	0.091906712098278	0.0630026080767625	4.23140723018189e-05	ADULT|Epithelial Cell	ADULT|Monocyte	3.69465640131768	0.0830570520532731
ADULT|Monocyte_ADULT|T Cell	CXCL16_CXCR6	0.638092688495346	0.172768121735345	0.117320295632496	3.65022988639829e-05	ADULT|Monocyte	ADULT|T Cell	3.69334737268725	0.0811879705163534
ADULT|Stromal Cell_ADULT|Stromal Cell	PF4_SDC2	0.514497527368154	0.139324163592687	0.107021348124742	0.000227795053542645	ADULT|Stromal Cell	ADULT|Stromal Cell	3.69280901532834	0.114656843616465
ADULT|Neuron_ADULT|T Cell	HLA-G_KLRC1	0.313529949634059	0.0849076057251162	0.09398366986324	0.00749593915103108	ADULT|Neuron	ADULT|T Cell	3.69260146904973	0.311490135276579
ADULT|Hematocyte_ADULT|Neuron	LTF_GPR162	0.483683858911786	0.13112169332975	0.115793876348425	0.00116441041932502	ADULT|Hematocyte	ADULT|Neuron	3.68881644698865	0.179516327044674
ADULT|Endothelial Cell_ADULT|Stromal Cell	PDGFB_PDGFRB	0.635863485123663	0.172621283131304	0.143757525389314	0.000635639260022747	ADULT|Endothelial Cell	ADULT|Stromal Cell	3.68357524396336	0.160196279563051
ADULT|Stromal Cell_ADULT|Hematocyte	CCL11_CCR2	0.31179272112708	0.0846667762156447	0.0819325908009152	0.00278473249257893	ADULT|Stromal Cell	ADULT|Hematocyte	3.6825864295689	0.236482028192292
ADULT|Stromal Cell_ADULT|Epithelial Cell	COL1A1_ITGA11	0.794490102447147	0.215815094243419	0.260598999626144	0.0131904806798487	ADULT|Stromal Cell	ADULT|Epithelial Cell	3.6813463174686	0.364678597223356
ADULT|Epithelial Cell_ADULT|T Cell	LIPH_LPAR2	0.313270346021286	0.0851338648669928	0.0669550583171844	0.000328035684265648	ADULT|Epithelial Cell	ADULT|T Cell	3.67973833339668	0.132414617553205
ADULT|Neuron_ADULT|Neuron	NRG1_GPC1	0.735659599270153	0.200000115279051	0.169288750092478	0.000777612257851223	ADULT|Neuron	ADULT|Neuron	3.67829587619849	0.166243473146295
ADULT|Monocyte_ADULT|Endothelial Cell	IAPP_RAMP2	0.833881177797145	0.226706091373278	0.266222299617797	0.0112828926542848	ADULT|Monocyte	ADULT|Endothelial Cell	3.67824778216539	0.34914465133208
ADULT|Hematocyte_ADULT|Monocyte	ITIH2_FCER1A	0.301049595081579	0.0818718285995911	0.104851623600644	0.0182926824371067	ADULT|Hematocyte	ADULT|Monocyte	3.67708404992291	0.402058469567085
ADULT|Monocyte_ADULT|Epithelial Cell	EREG_ERBB3	0.4822540949262	0.131162096550319	0.11223069632701	0.000879084163568966	ADULT|Monocyte	ADULT|Epithelial Cell	3.67677940205225	0.169471954719852
ADULT|B Cell_ADULT|Neuron	TNC_CNTN1	0.60142787535218	0.163738002237293	0.211452974385382	0.019230110501796	ADULT|B Cell	ADULT|Neuron	3.67311111125307	0.410398705683172
ADULT|Stromal Cell_ADULT|Endothelial Cell	INHBA_ENG	1.0139494621035	0.276258550987368	0.246170982582256	0.00136477161353055	ADULT|Stromal Cell	ADULT|Endothelial Cell	3.6702916832061	0.187610263417943
ADULT|Epithelial Cell_ADULT|T Cell	CCL25_CCR9	0.16730229178171	0.0455973265585917	0.0375101692282157	0.0005881077285943	ADULT|Epithelial Cell	ADULT|T Cell	3.66912502132618	0.156935145629019
ADULT|Neuron_ADULT|T Cell	NCAM1_GFRA1	0.693075214529906	0.18891950897828	0.236625970842437	0.0165609829919617	ADULT|Neuron	ADULT|T Cell	3.66862701622619	0.390085941272384
ADULT|Stromal Cell_ADULT|B Cell	FGF7_FGFR3	0.470936787723349	0.128460776212679	0.151655160541547	0.0119648857128245	ADULT|Stromal Cell	ADULT|B Cell	3.66599674708232	0.355253053220337
ADULT|Neuron_ADULT|T Cell	FGF14_FGFR3	0.740999182165702	0.202138468938586	0.277165499433366	0.0259366367648283	ADULT|Neuron	ADULT|T Cell	3.66579991456664	0.456227989980525
ADULT|Hematocyte_ADULT|Stromal Cell	LTF_LRP1	0.803386615306277	0.219176113412435	0.143952501585787	2.47096934220536e-05	ADULT|Hematocyte	ADULT|Stromal Cell	3.66548435775255	0.0711806416394905
ADULT|Epithelial Cell_ADULT|Endothelial Cell	PROC_THBD	0.505418697184255	0.137905724576698	0.114347356394689	0.00065448702097004	ADULT|Epithelial Cell	ADULT|Endothelial Cell	3.66495806273191	0.16019926690925
ADULT|T Cell_ADULT|Monocyte	CCL3L1_CCR1	0.273526918378362	0.0747074479911122	0.0694948730725345	0.00211204914932539	ADULT|T Cell	ADULT|Monocyte	3.66130721545867	0.214484575003946
ADULT|Stromal Cell_ADULT|T Cell	FGF7_FGFR3	0.448409275132714	0.122500971015042	0.141260501143723	0.010523399542544	ADULT|Stromal Cell	ADULT|T Cell	3.6604548634774	0.342648696695233
ADULT|Hematocyte_ADULT|T Cell	HLA-G_KLRC1	0.322088825834982	0.0880099162779849	0.0923730723988934	0.00563747092178457	ADULT|Hematocyte	ADULT|T Cell	3.65968790173193	0.287608146525787
ADULT|T Cell_ADULT|Endothelial Cell	GREM1_KDR	0.432943949799506	0.118330447704578	0.136226722628197	0.0104583558769227	ADULT|T Cell	ADULT|Endothelial Cell	3.65877048720704	0.342260586503829
ADULT|Endothelial Cell_ADULT|Epithelial Cell	EFNB2_RHBDL2	0.461179780981422	0.126074588258664	0.0928260310584097	0.000153078025609488	ADULT|Endothelial Cell	ADULT|Epithelial Cell	3.65799156952415	0.101758363315673
ADULT|Stromal Cell_ADULT|Endothelial Cell	COL4A2_CD93	0.955897687825656	0.261322233173578	0.200103223951453	0.000259179193662584	ADULT|Stromal Cell	ADULT|Endothelial Cell	3.6579271354639	0.122902182512801
ADULT|Hematocyte_ADULT|Stromal Cell	PDGFA_PDGFRA	0.466278976364933	0.127560462399331	0.121798388957307	0.00270977913142667	ADULT|Hematocyte	ADULT|Stromal Cell	3.65535658615939	0.234066098466297
ADULT|Epithelial Cell_ADULT|T Cell	BTLA_CD247	0.699418908754151	0.191345095676559	0.190323038980785	0.00379782974988385	ADULT|Epithelial Cell	ADULT|T Cell	3.6552748126684	0.257085792425091
ADULT|Neuron_ADULT|Endothelial Cell	COL4A6_CD93	0.546353709201629	0.149484551746125	0.161696910942106	0.00705596396933361	ADULT|Neuron	ADULT|Endothelial Cell	3.65491753374973	0.304550405536579
ADULT|Stromal Cell_ADULT|Endothelial Cell	CCL11_CCR5	0.261785395053352	0.0717406398723393	0.0850329723727567	0.0127101946731261	ADULT|Stromal Cell	ADULT|Endothelial Cell	3.64905297080138	0.362340788000482
ADULT|Endothelial Cell_ADULT|Hematocyte	F8_ASGR2	0.469983445538935	0.128962344212195	0.127801113205328	0.00381097394225771	ADULT|Endothelial Cell	ADULT|Hematocyte	3.6443463276817	0.257198977557995
ADULT|Neuron_ADULT|Epithelial Cell	FGF9_FGFR4	0.235264809076986	0.0646092721850989	0.0627410892454796	0.00326413135031456	ADULT|Neuron	ADULT|Epithelial Cell	3.64134745865852	0.248312186620143
ADULT|Epithelial Cell_ADULT|Endothelial Cell	PTN_PTPRB	0.790246132809349	0.217045948819722	0.187922025074695	0.00114343653853033	ADULT|Epithelial Cell	ADULT|Endothelial Cell	3.6409162995515	0.179516327044674
ADULT|Neuron_ADULT|Endothelial Cell	GREM1_KDR	0.439682494333196	0.120804352258395	0.125412346249184	0.00550096425083912	ADULT|Neuron	ADULT|Endothelial Cell	3.63962461710596	0.285439496439857
ADULT|Stromal Cell_ADULT|Epithelial Cell	MYOC_FZD7	0.327828133564312	0.0900916686716264	0.102891736412176	0.0104288717225069	ADULT|Stromal Cell	ADULT|Epithelial Cell	3.63882852208241	0.342036069700554
ADULT|Neuron_ADULT|B Cell	L1CAM_FGFR2	0.243508507816536	0.0669265126248147	0.0794522769099697	0.0131250602463007	ADULT|Neuron	ADULT|B Cell	3.63844608461265	0.364678597223356
ADULT|Neuron_ADULT|Hematocyte	TF_TFR2	0.454104291950865	0.124827005677143	0.0984556480219463	0.000412270288665528	ADULT|Neuron	ADULT|Hematocyte	3.63786898105507	0.144499110952102
ADULT|Stromal Cell_ADULT|Stromal Cell	FGF7_FGFR2	0.510565124194978	0.140371382835512	0.146801587659779	0.0058389908124612	ADULT|Stromal Cell	ADULT|Stromal Cell	3.63724509854876	0.289162174120065
ADULT|Stromal Cell_ADULT|B Cell	COL3A1_ITGA2	0.788188925367235	0.216812404049873	0.237931905851249	0.00816559435151576	ADULT|Stromal Cell	ADULT|B Cell	3.63534978001503	0.321304168619904
ADULT|Monocyte_ADULT|Stromal Cell	PDGFA_PDGFRA	0.490854379670756	0.135027618018002	0.118970770896716	0.00139089450056296	ADULT|Monocyte	ADULT|Stromal Cell	3.63521468330511	0.189853170246333
ADULT|Endothelial Cell_ADULT|Neuron	CTHRC1_FZD3	0.587746991908626	0.161688078577062	0.112722791486793	7.85070963471579e-05	ADULT|Endothelial Cell	ADULT|Neuron	3.63506695781842	0.0925234852559676
ADULT|Endothelial Cell_ADULT|Neuron	SEMA3A_PLXNA4	0.401892886009236	0.110560145113029	0.0950661561835102	0.00109007483091728	ADULT|Endothelial Cell	ADULT|Neuron	3.63506112983452	0.179516327044674
ADULT|Stromal Cell_ADULT|B Cell	COL1A1_DDR1	0.849502597612105	0.233787631860194	0.240365128941513	0.00520983340972281	ADULT|Stromal Cell	ADULT|B Cell	3.63365072332017	0.281115745793195
ADULT|Neuron_ADULT|T Cell	FGF12_FGFR3	0.826571330506716	0.227534224271371	0.275586459327278	0.0148645426691139	ADULT|Neuron	ADULT|T Cell	3.63273407837275	0.37870770111021
ADULT|T Cell_ADULT|Neuron	CELA3B_CHRM3	0.447172082484422	0.123155670267392	0.150328842114866	0.01556589057488	ADULT|T Cell	ADULT|Neuron	3.63095001239923	0.383601856417642
ADULT|T Cell_ADULT|Epithelial Cell	CCL5_SDC4	1.66560954951497	0.458730005109105	0.274520023500992	5.50492449724604e-06	ADULT|T Cell	ADULT|Epithelial Cell	3.63091476677837	0.0711806416394905
ADULT|T Cell_ADULT|Neuron	L1CAM_CNTN1	0.581552732756024	0.160167057348725	0.225862840567678	0.031043728319897	ADULT|T Cell	ADULT|Neuron	3.63091351232003	0.490875692927197
ADULT|Endothelial Cell_ADULT|Monocyte	F8_ASGR2	0.490908138660075	0.135202618308991	0.142059689267631	0.00614136062427728	ADULT|Endothelial Cell	ADULT|Monocyte	3.63090704011483	0.291696408332414
ADULT|T Cell_ADULT|Endothelial Cell	PLG_FLT1	0.705865088372086	0.194425007488933	0.218974268848975	0.00975559921594826	ADULT|T Cell	ADULT|Endothelial Cell	3.63052622442236	0.336587328892981
ADULT|Stromal Cell_ADULT|Endothelial Cell	DCN_MET	1.62528469042296	0.447744049509582	0.453908612628618	0.00474023414165747	ADULT|Stromal Cell	ADULT|Endothelial Cell	3.62994146366245	0.274937177185335
ADULT|Epithelial Cell_ADULT|Endothelial Cell	THBS2_NOTCH4	0.459295182348108	0.126537654527956	0.148071809250183	0.0123113468287984	ADULT|Epithelial Cell	ADULT|Endothelial Cell	3.62971151995421	0.357932779041841
ADULT|T Cell_ADULT|Stromal Cell	PDGFB_PDGFRA	0.461678356042093	0.12721480441455	0.138302790254394	0.00779569121516055	ADULT|T Cell	ADULT|Stromal Cell	3.62912444166199	0.315677202150399
ADULT|T Cell_ADULT|Endothelial Cell	IAPP_RAMP3	0.596361266891662	0.164390649803709	0.207566998034791	0.0187117293983282	ADULT|T Cell	ADULT|Endothelial Cell	3.62770794813298	0.406451231524936
ADULT|Hematocyte_ADULT|Neuron	HHLA3_CHRM3	0.498342101214234	0.137406879612494	0.124147482190521	0.00182275840212376	ADULT|Hematocyte	ADULT|Neuron	3.62676237623345	0.20770162604975
ADULT|Endothelial Cell_ADULT|Endothelial Cell	IAPP_CALCR	0.104192528132679	0.0287397980949299	0.028003014938746	0.00352524277007604	ADULT|Endothelial Cell	ADULT|Endothelial Cell	3.62537439506437	0.25254222483332
ADULT|Neuron_ADULT|Stromal Cell	HGF_SDC2	0.56826865127975	0.156751376276644	0.121350876553963	0.000348018298207409	ADULT|Neuron	ADULT|Stromal Cell	3.62528651918714	0.135961841352899
ADULT|Monocyte_ADULT|T Cell	CD5L_CD5	0.355883781742382	0.0981685280318185	0.0909905493817197	0.00231050725349857	ADULT|Monocyte	ADULT|T Cell	3.62523294254786	0.222086365261159
ADULT|Stromal Cell_ADULT|T Cell	COL6A2_ITGA2	0.893034393459368	0.246516344242203	0.254662884599876	0.00556292319270624	ADULT|Stromal Cell	ADULT|T Cell	3.62261738143399	0.286567642506999
ADULT|Neuron_ADULT|Neuron	NCAM1_FGFR2	0.746141479335741	0.206045770507323	0.243123320283107	0.0131589395988033	ADULT|Neuron	ADULT|Neuron	3.62124142368272	0.364678597223356
ADULT|Monocyte_ADULT|B Cell	C1QA_CR1	0.77336486120019	0.213598067051712	0.178616902283104	0.000862509939117628	ADULT|Monocyte	ADULT|B Cell	3.62065477405729	0.169471954719852
ADULT|Neuron_ADULT|T Cell	FGF12_FGFR4	0.824407985846215	0.227715006506249	0.300306087360725	0.0234640060621611	ADULT|Neuron	ADULT|T Cell	3.62034983330619	0.43776965119387
ADULT|Stromal Cell_ADULT|Epithelial Cell	MYOC_FZD1	0.3452657660642	0.0953941365222788	0.100348466402518	0.00638644772727837	ADULT|Stromal Cell	ADULT|Epithelial Cell	3.61936046230226	0.29450044804253
ADULT|Stromal Cell_ADULT|Endothelial Cell	SFTPA2_CD93	0.563802836425853	0.15579223264952	0.138184425556686	0.00157528151411102	ADULT|Stromal Cell	ADULT|Endothelial Cell	3.6189406033754	0.197965156727813
ADULT|Stromal Cell_ADULT|Monocyte	COL6A2_ITGA2	0.924538412545725	0.255576351402566	0.244762942122286	0.00313704594820485	ADULT|Stromal Cell	ADULT|Monocyte	3.61746463423549	0.246421884985084
ADULT|Stromal Cell_ADULT|Epithelial Cell	FGF7_FGFR4	0.499789339645065	0.138198467767206	0.164336105199073	0.0138923470894903	ADULT|Stromal Cell	ADULT|Epithelial Cell	3.61646078802376	0.370462589053074
ADULT|Endothelial Cell_ADULT|Neuron	NTN1_DCC	0.372413885096839	0.102980453415261	0.107755780975479	0.00620251500671742	ADULT|Endothelial Cell	ADULT|Neuron	3.61635507269624	0.292312096560278
ADULT|Epithelial Cell_ADULT|Monocyte	SFTPA1_TLR2	0.369712697743563	0.102253779604386	0.0840492568116102	0.00073088311760805	ADULT|Epithelial Cell	ADULT|Monocyte	3.61563845536039	0.162747798354014
ADULT|Stromal Cell_ADULT|Hematocyte	DCN_EGFR	1.49374648488097	0.413170761207058	0.370513207591417	0.00177031250097681	ADULT|Stromal Cell	ADULT|Hematocyte	3.61532476431068	0.205538338156134
ADULT|Monocyte_ADULT|Neuron	NLGN1_NRXN3	0.998819464670341	0.276276910324118	0.330119350435926	0.0143081878784259	ADULT|Monocyte	ADULT|Neuron	3.61528389577892	0.373684545434863
ADULT|B Cell_ADULT|Endothelial Cell	PLG_FLT1	0.712122753173716	0.197048536592066	0.196900115945741	0.00444941883893413	ADULT|B Cell	ADULT|Endothelial Cell	3.61394591144803	0.268912968476919
ADULT|Neuron_ADULT|Neuron	SLIT3_ROBO2	1.0151805038214	0.280928628102781	0.304329069865093	0.00791762849574695	ADULT|Neuron	ADULT|Neuron	3.61365984904175	0.316647839082428
ADULT|Stromal Cell_ADULT|Stromal Cell	NID1_COL13A1	0.444609116424019	0.123084013942873	0.11015093967257	0.00175606188364708	ADULT|Stromal Cell	ADULT|Stromal Cell	3.61224095787432	0.205047399299749
ADULT|Neuron_ADULT|Neuron	AGRN_ATP1A3	0.491315068037579	0.136045230230661	0.1688525955689	0.0176881963243247	ADULT|Neuron	ADULT|Neuron	3.61140972898915	0.398169176169601
ADULT|Stromal Cell_ADULT|Epithelial Cell	DCN_ERBB4	1.79879799279382	0.498269789599947	0.443752870568878	0.00169073034397293	ADULT|Stromal Cell	ADULT|Epithelial Cell	3.61008841061394	0.20218895628023
ADULT|Endothelial Cell_ADULT|Endothelial Cell	SEMA3G_NRP2	0.466217057278891	0.129163375947652	0.0930634998634877	0.00014630263902693	ADULT|Endothelial Cell	ADULT|Endothelial Cell	3.60951433684918	0.100337690381212
ADULT|Stromal Cell_ADULT|Stromal Cell	CCL11_CCR5	0.257196740372465	0.0712647794810309	0.0829428746228968	0.0124908054581767	ADULT|Stromal Cell	ADULT|Stromal Cell	3.60903018637594	0.36011677788729
ADULT|Monocyte_ADULT|Endothelial Cell	C1QA_CD93	1.19900827121968	0.332345857144223	0.250358756912031	0.000268405465865706	ADULT|Monocyte	ADULT|Endothelial Cell	3.60771240394721	0.122932481717143
ADULT|Stromal Cell_ADULT|Hematocyte	COL1A2_ITGA2B	0.971573637088256	0.269567575012977	0.347822369533322	0.0217805858768404	ADULT|Stromal Cell	ADULT|Hematocyte	3.60419326041526	0.427472749621823
ADULT|Stromal Cell_ADULT|Endothelial Cell	COL6A2_ITGA1	1.32747370641648	0.368600318067324	0.277300964712217	0.00027222217598788	ADULT|Stromal Cell	ADULT|Endothelial Cell	3.60139056139941	0.122932481717143
ADULT|Stromal Cell_ADULT|Endothelial Cell	PDGFC_FLT1	0.777502082422956	0.215943155405448	0.181113095674842	0.000965651018776104	ADULT|Stromal Cell	ADULT|Endothelial Cell	3.60049421785628	0.175815441893146
ADULT|Neuron_ADULT|T Cell	SEMA6D_TREM2	0.351716910900852	0.0976930447491887	0.0929493581502732	0.00313870648231773	ADULT|Neuron	ADULT|T Cell	3.6002246813356	0.246421884985084
ADULT|Stromal Cell_ADULT|Epithelial Cell	HGF_ST14	0.401096650113386	0.111465968459486	0.0802539435777122	0.000153732626697933	ADULT|Stromal Cell	ADULT|Epithelial Cell	3.59837765424493	0.101758363315673
ADULT|Stromal Cell_ADULT|Neuron	FGF7_FGFR2	0.498801747600096	0.138658433064453	0.142861021907624	0.00585217768050117	ADULT|Stromal Cell	ADULT|Neuron	3.59734158663279	0.289162174120065
ADULT|Monocyte_ADULT|Neuron	EREG_ERBB4	0.852938233518183	0.237167268059347	0.214540076250562	0.00205112053877521	ADULT|Monocyte	ADULT|Neuron	3.59635729035235	0.214312897094204
ADULT|Epithelial Cell_ADULT|Endothelial Cell	INHBA_ENG	0.90564315312889	0.251860663770814	0.220840708235112	0.00153607150010227	ADULT|Epithelial Cell	ADULT|Endothelial Cell	3.59581023717543	0.196890298695139
ADULT|T Cell_ADULT|Monocyte	HLA-G_LILRB2	0.31157834810253	0.0867095936558758	0.085362077176772	0.00421563014422677	ADULT|T Cell	ADULT|Monocyte	3.5933549560743	0.26162382735822
ADULT|Stromal Cell_ADULT|B Cell	MYOC_FZD7	0.30961247063167	0.0861645335082832	0.101920618001064	0.0141763184484034	ADULT|Stromal Cell	ADULT|B Cell	3.5932704330362	0.372210021199326
ADULT|Neuron_ADULT|Monocyte	FGF12_FGFR3	0.839848960261478	0.233768271605398	0.286129660398526	0.0170789420417917	ADULT|Neuron	ADULT|Monocyte	3.59265590019482	0.394858602612142
ADULT|Stromal Cell_ADULT|Stromal Cell	PDGFD_PDGFRA	0.642998120809135	0.178979647255078	0.142252607771632	0.000553276497502697	ADULT|Stromal Cell	ADULT|Stromal Cell	3.59257675758377	0.154273161842012
ADULT|Neuron_ADULT|Endothelial Cell	JAG2_NOTCH4	0.503216914851208	0.140090834751239	0.133037694037143	0.00317154456323798	ADULT|Neuron	ADULT|Endothelial Cell	3.5920759252008	0.246777831393976
ADULT|Stromal Cell_ADULT|Endothelial Cell	CCL19_ACKR4	0.273170652795292	0.0761083781473575	0.0612459438315177	0.00064643816994292	ADULT|Stromal Cell	ADULT|Endothelial Cell	3.58923234793405	0.16019926690925
ADULT|Monocyte_ADULT|Neuron	SYTL3_NRXN1	1.17896081234465	0.328479718376669	0.332241744135417	0.00523622734989704	ADULT|Monocyte	ADULT|Neuron	3.58914339725758	0.281791814133963
ADULT|Neuron_ADULT|Hematocyte	RIMS2_ABCA1	0.978807900449255	0.272731867974554	0.271094994792646	0.00459996951046038	ADULT|Neuron	ADULT|Hematocyte	3.58890183137887	0.271935951395289
ADULT|Stromal Cell_ADULT|Monocyte	COL1A2_ITGA2	1.00737020243596	0.280755844563043	0.297737148539968	0.00733436997492676	ADULT|Stromal Cell	ADULT|Monocyte	3.58806493949856	0.308305138919931
ADULT|Stromal Cell_ADULT|Endothelial Cell	COL1A1_CD36	1.38187195728422	0.385195548851441	0.297744153213946	0.000407829356352973	ADULT|Stromal Cell	ADULT|Endothelial Cell	3.58745567388984	0.144315059738206
ADULT|Stromal Cell_ADULT|Epithelial Cell	DCN_MET	1.65488404961029	0.461419312900316	0.466033384793724	0.00522007521961076	ADULT|Stromal Cell	ADULT|Epithelial Cell	3.5865079838299	0.281511199343295
ADULT|Stromal Cell_ADULT|Stromal Cell	COL1A2_FLT4	0.974594299949991	0.27175276453343	0.321477892340308	0.014397466681204	ADULT|Stromal Cell	ADULT|Stromal Cell	3.58632708529484	0.374729647204836
ADULT|Stromal Cell_ADULT|Endothelial Cell	COL3A1_ITGA2	0.916805380886415	0.255679716038618	0.2505221108088	0.00415765603733576	ADULT|Stromal Cell	ADULT|Endothelial Cell	3.58575719298725	0.26162382735822
ADULT|Epithelial Cell_ADULT|Epithelial Cell	LAMB3_ITGA2	0.428315327709938	0.119470676905772	0.0843057031904959	0.000124449676157989	ADULT|Epithelial Cell	ADULT|Epithelial Cell	3.58510840319216	0.0980028106300224
ADULT|Stromal Cell_ADULT|Stromal Cell	BGN_TLR4	0.556154694346226	0.155205024145555	0.150463161236775	0.00385205334556138	ADULT|Stromal Cell	ADULT|Stromal Cell	3.5833549681011	0.257442901324379
ADULT|Hematocyte_ADULT|Neuron	NTN1_DCC	0.340648438564155	0.0950814713479758	0.0991492923343445	0.00662943203172905	ADULT|Hematocyte	ADULT|Neuron	3.58270053812548	0.297155988657837
ADULT|Endothelial Cell_ADULT|T Cell	IL7_IL7R	0.983046874045692	0.274562247342169	0.223187299098708	0.000750746251004242	ADULT|Endothelial Cell	ADULT|T Cell	3.58041531041442	0.164891176584204
ADULT|Neuron_ADULT|Monocyte	DSCAM_DCC	0.499417994949868	0.139490375634073	0.192104624193528	0.030492647064417	ADULT|Neuron	ADULT|Monocyte	3.58030432336061	0.486754115015735
ADULT|Neuron_ADULT|Epithelial Cell	FGF9_FGFR3	0.286780876455562	0.0801772174192309	0.0611348810905841	0.000363125155657174	ADULT|Neuron	ADULT|Epithelial Cell	3.57683748185025	0.137892306893865
ADULT|Stromal Cell_ADULT|B Cell	CFH_ITGAM	0.741807414257527	0.207562539346523	0.168920600802247	0.000781571529917868	ADULT|Stromal Cell	ADULT|B Cell	3.57389833730588	0.166243473146295
ADULT|Neuron_ADULT|Endothelial Cell	NCAM1_FGFR1	0.961445599814012	0.269032293002352	0.2346714365833	0.00158596692335411	ADULT|Neuron	ADULT|Endothelial Cell	3.57371819228261	0.198333109103591
ADULT|Stromal Cell_ADULT|Endothelial Cell	COL6A1_ITGA2	0.907298242505797	0.253911353194031	0.213413656046115	0.00110079339889235	ADULT|Stromal Cell	ADULT|Endothelial Cell	3.57328741347169	0.179516327044674
ADULT|Neuron_ADULT|Stromal Cell	GAD1_GRM4	0.272195798575898	0.0761939642610948	0.109966001082174	0.0373431731037172	ADULT|Neuron	ADULT|Stromal Cell	3.57240630823672	0.52135860282335
ADULT|Stromal Cell_ADULT|Neuron	BGN_TLR1	0.525399674699923	0.14708716879843	0.154845420534666	0.007279592495955	ADULT|Stromal Cell	ADULT|Neuron	3.5720292870681	0.307433813989934
ADULT|Stromal Cell_ADULT|Endothelial Cell	TGFB3_ENG	0.968366183340624	0.271180878598652	0.2434954810339	0.00209668295323107	ADULT|Stromal Cell	ADULT|Endothelial Cell	3.5709235413084	0.214484575003946
ADULT|Hematocyte_ADULT|Endothelial Cell	CAMP_FPR2	0.200446756211204	0.0561566992097335	0.066693755648236	0.0152524566908948	ADULT|Hematocyte	ADULT|Endothelial Cell	3.56941841368877	0.381173666519304
ADULT|Epithelial Cell_ADULT|Neuron	APOB_LRP8	0.316175384872578	0.088591131993647	0.0732929369914811	0.000950970239148918	ADULT|Epithelial Cell	ADULT|Neuron	3.56892815067823	0.175815441893146
ADULT|Monocyte_ADULT|Endothelial Cell	THBS2_NOTCH4	0.441182193527933	0.12364029722815	0.145294785836946	0.0144260672222656	ADULT|Monocyte	ADULT|Endothelial Cell	3.56827186134818	0.375098828932239
ADULT|Monocyte_ADULT|Hematocyte	IL1B_IL1R2	0.727505407085876	0.203885531284386	0.18465074061203	0.00228604507635877	ADULT|Monocyte	ADULT|Hematocyte	3.56820517131806	0.221758356133776
ADULT|Epithelial Cell_ADULT|T Cell	CDH1_KLRG1	0.669610905175159	0.187731572807902	0.129947543084743	0.000104343983268973	ADULT|Epithelial Cell	ADULT|T Cell	3.56685290151137	0.0963369211000407
ADULT|T Cell_ADULT|Neuron	HHLA3_CHRM3	0.484966888565273	0.135992407725369	0.133800890865336	0.00455148497750679	ADULT|T Cell	ADULT|Neuron	3.56613208543703	0.271013707586867
ADULT|Hematocyte_ADULT|Neuron	NLGN1_NRXN1	0.925305183646767	0.2594706717709	0.345192628929516	0.0268729968537289	ADULT|Hematocyte	ADULT|Neuron	3.56612628830655	0.462936434409739
ADULT|Endothelial Cell_ADULT|Monocyte	CSF3_CSF3R	0.453217171379612	0.127103808762558	0.0986886319593907	0.000475785286357056	ADULT|Endothelial Cell	ADULT|Monocyte	3.56572455060151	0.146077782480862
ADULT|Stromal Cell_ADULT|Neuron	DCN_ERBB4	2.08579897565952	0.585395153862507	0.524245107715354	0.00210470308948452	ADULT|Stromal Cell	ADULT|Neuron	3.5630615694325	0.214484575003946
ADULT|Epithelial Cell_ADULT|B Cell	DEFB1_CCR6	0.510677346090426	0.143333969040049	0.126963809822658	0.00190613340773549	ADULT|Epithelial Cell	ADULT|B Cell	3.56284940346371	0.209090502296887
ADULT|Neuron_ADULT|Monocyte	NCAM1_GFRA1	0.700469710197974	0.196611550910783	0.243538252550053	0.0192773757287044	ADULT|Neuron	ADULT|Monocyte	3.56270883858612	0.410425557637368
ADULT|Stromal Cell_ADULT|Epithelial Cell	PTN_PTPRZ1	0.464810822507326	0.130493868560754	0.14192274058338	0.0092457524792855	ADULT|Stromal Cell	ADULT|Epithelial Cell	3.56193610959524	0.331052063578418
ADULT|Neuron_ADULT|Endothelial Cell	PGF_FLT1	0.738334236367262	0.207303986523246	0.183674068727965	0.00191914222684864	ADULT|Neuron	ADULT|Endothelial Cell	3.56160172676886	0.209803059731507
ADULT|Stromal Cell_ADULT|B Cell	CCL19_ACKR4	0.255260660739084	0.0716747968051162	0.0636817801729249	0.00197039237674612	ADULT|Stromal Cell	ADULT|B Cell	3.56137264585678	0.210873443287647
ADULT|Endothelial Cell_ADULT|Stromal Cell	FCN2_LRP1	0.675265552930598	0.189689315265725	0.141403584408794	0.00029740058186889	ADULT|Endothelial Cell	ADULT|Stromal Cell	3.55985023186285	0.129463028071214
ADULT|Neuron_ADULT|Neuron	CELA3B_CHRM3	0.447050702791624	0.125605744203237	0.141081921768146	0.0113505537830892	ADULT|Neuron	ADULT|Neuron	3.55915810719828	0.35012977082914
ADULT|Monocyte_ADULT|Epithelial Cell	INS_LRP2	0.199367907964162	0.0560314619002581	0.0478042375440612	0.0013569855180956	ADULT|Monocyte	ADULT|Epithelial Cell	3.55814217946084	0.187341543526798
ADULT|Stromal Cell_ADULT|Endothelial Cell	MFAP5_NOTCH1	0.629679625490294	0.176973521690374	0.117501314262653	5.83933938954617e-05	ADULT|Stromal Cell	ADULT|Endothelial Cell	3.55804427394487	0.0855020846372336
ADULT|Epithelial Cell_ADULT|B Cell	BTLA_CD79A	0.949540235475418	0.266876921998891	0.299288394710432	0.0112755595590368	ADULT|Epithelial Cell	ADULT|B Cell	3.5579705744634	0.34914465133208
ADULT|Epithelial Cell_ADULT|Endothelial Cell	DEFB1_CCR6	0.42200619424729	0.118613743619795	0.0999297153220325	0.00119846470814722	ADULT|Epithelial Cell	ADULT|Endothelial Cell	3.55781869257909	0.179516327044674
ADULT|Endothelial Cell_ADULT|Stromal Cell	PDGFC_PDGFRA	0.5623033979123	0.158075808563528	0.135736630638666	0.00145054382276133	ADULT|Endothelial Cell	ADULT|Stromal Cell	3.55717552876738	0.192418822982022
ADULT|T Cell_ADULT|Monocyte	CCL5_CCR1	1.43479163735582	0.403527938537501	0.329361413011011	0.000870762635212907	ADULT|T Cell	ADULT|Monocyte	3.55561907945187	0.169471954719852
ADULT|Epithelial Cell_ADULT|Monocyte	CCL15_CCR1	0.295686829751671	0.08322716013299	0.0802263421724573	0.004045444741133	ADULT|Epithelial Cell	ADULT|Monocyte	3.55276846259308	0.26162382735822
ADULT|T Cell_ADULT|Stromal Cell	EDN3_EDNRA	0.191411207633448	0.0538902876143852	0.0542103976786672	0.00559354721786687	ADULT|T Cell	ADULT|Stromal Cell	3.55186836268347	0.287038173479078
ADULT|Monocyte_ADULT|Endothelial Cell	VTN_KDR	0.49955649315728	0.14070337452556	0.12165837872217	0.00159052317420616	ADULT|Monocyte	ADULT|Endothelial Cell	3.55042297202708	0.198333109103591
ADULT|Endothelial Cell_ADULT|T Cell	CX3CL1_CX3CR1	0.376823460914222	0.10617519921786	0.101234214432602	0.00375336973253393	ADULT|Endothelial Cell	ADULT|T Cell	3.54907232282202	0.256928795465254
ADULT|Stromal Cell_ADULT|Stromal Cell	HGF_SDC2	0.651145405063788	0.183557299645152	0.146656195188699	0.000715489696581528	ADULT|Stromal Cell	ADULT|Stromal Cell	3.54736862180129	0.162625874268441
ADULT|Stromal Cell_ADULT|Monocyte	DCN_MET	1.5128225052008	0.426584717511838	0.425334392545795	0.00532704527991668	ADULT|Stromal Cell	ADULT|Monocyte	3.54635888979969	0.282394764591962
ADULT|Epithelial Cell_ADULT|Stromal Cell	LAMA3_SDC2	0.699015014320503	0.197137480279967	0.137504909543394	0.000131177283379635	ADULT|Epithelial Cell	ADULT|Stromal Cell	3.54582504213703	0.100189073590743
ADULT|Stromal Cell_ADULT|B Cell	COL1A1_FLT4	0.786975215379299	0.222024522531894	0.261386149677306	0.0153336047072631	ADULT|Stromal Cell	ADULT|B Cell	3.54454186593847	0.382212937557365
ADULT|Epithelial Cell_ADULT|Monocyte	HLA-G_LILRB2	0.300129785838591	0.0846763399145087	0.0773307415730261	0.00266707938673194	ADULT|Epithelial Cell	ADULT|Monocyte	3.54443503511854	0.233588831860916
ADULT|T Cell_ADULT|Endothelial Cell	ANGPT1_TIE1	0.469249535491448	0.132440825320458	0.148027065909846	0.01144341752886	ADULT|T Cell	ADULT|Endothelial Cell	3.54308827626252	0.350661812115617
ADULT|Neuron_ADULT|Stromal Cell	FGF12_FGFR1	1.24131296819871	0.350413878357544	0.290607390258458	0.00108600519865509	ADULT|Neuron	ADULT|Stromal Cell	3.54241953548466	0.179516327044674
ADULT|Stromal Cell_ADULT|Endothelial Cell	DCN_ERBB4	1.69713557808032	0.479112677256617	0.431331420839344	0.00237239772348341	ADULT|Stromal Cell	ADULT|Endothelial Cell	3.54224728053128	0.223825959244185
ADULT|Stromal Cell_ADULT|T Cell	COL1A1_DDR2	0.794242002688802	0.22422849812905	0.23094272864051	0.0067896668733386	ADULT|Stromal Cell	ADULT|T Cell	3.54210998742761	0.299937637288714
ADULT|B Cell_ADULT|Neuron	HHLA3_CHRM3	0.498786994368472	0.140844634889164	0.132286473266661	0.00340687787351068	ADULT|B Cell	ADULT|Neuron	3.54139861103681	0.249992921561179
ADULT|B Cell_ADULT|Stromal Cell	PDGFB_PDGFRA	0.448790536692237	0.12674661232513	0.149680842245818	0.0157169050862563	ADULT|B Cell	ADULT|Stromal Cell	3.54084837818783	0.384532742902361
ADULT|Epithelial Cell_ADULT|Epithelial Cell	CDH1_ERBB3	0.558438172225771	0.157763961774284	0.11221313042885	0.000178045828846618	ADULT|Epithelial Cell	ADULT|Epithelial Cell	3.53970682496385	0.105630134223772
ADULT|T Cell_ADULT|Endothelial Cell	NPPB_NPR1	0.246291898997116	0.0695952406010962	0.0702661699538141	0.00595708921586247	ADULT|T Cell	ADULT|Endothelial Cell	3.53891870866291	0.289573597292294
ADULT|Hematocyte_ADULT|Neuron	SLIT3_ROBO2	0.820468241692399	0.231873710102735	0.26694127348928	0.013728490048565	ADULT|Hematocyte	ADULT|Neuron	3.53842719525589	0.36947653862452
ADULT|Hematocyte_ADULT|Monocyte	CSF3_CSF1R	0.43752681917322	0.123671070750132	0.112780783446318	0.00269390985546514	ADULT|Hematocyte	ADULT|Monocyte	3.53782672470921	0.233588831860916
ADULT|Endothelial Cell_ADULT|Endothelial Cell	FAT4_DCHS1	0.321134716663863	0.0907760666535849	0.0706736469627281	0.000558102424127571	ADULT|Endothelial Cell	ADULT|Endothelial Cell	3.53765842145773	0.154273161842012
ADULT|T Cell_ADULT|Neuron	EFNA4_EPHA5	0.314047865667831	0.0887735071005927	0.0963650707478897	0.00970094140433009	ADULT|T Cell	ADULT|Neuron	3.53763049275468	0.336046207959768
ADULT|Stromal Cell_ADULT|Hematocyte	COL3A1_ITGA2	0.767582810589566	0.217285638438222	0.224394143972548	0.00709595838235522	ADULT|Stromal Cell	ADULT|Hematocyte	3.53259799454165	0.305467121797854
ADULT|Endothelial Cell_ADULT|Monocyte	C5_C5AR1	0.399063076164169	0.112993756170845	0.100584840517687	0.00222713306718814	ADULT|Endothelial Cell	ADULT|Monocyte	3.53172679347689	0.218729816679941
ADULT|Stromal Cell_ADULT|Neuron	AGRN_ATP1A3	0.497895798875814	0.140986631024976	0.173019615988416	0.0195646348480527	ADULT|Stromal Cell	ADULT|Neuron	3.53151072024417	0.411378499657557
ADULT|Stromal Cell_ADULT|Endothelial Cell	COL6A2_ITGA2	1.04169961048446	0.294993572981694	0.281580975253542	0.00400279309033647	ADULT|Stromal Cell	ADULT|Endothelial Cell	3.5312620541367	0.260680672474477
ADULT|Endothelial Cell_ADULT|T Cell	CCL21_ACKR4	0.428591123162485	0.12151523746443	0.113831837917356	0.00349177778437759	ADULT|Endothelial Cell	ADULT|T Cell	3.52705662356082	0.25163714025522
ADULT|Stromal Cell_ADULT|Neuron	SLIT2_DCC	0.599290381391471	0.169912968276319	0.152807779362727	0.00247770198641162	ADULT|Stromal Cell	ADULT|Neuron	3.52704321201006	0.226747272695851
ADULT|Endothelial Cell_ADULT|B Cell	BTLA_CD79A	0.963100310675375	0.273219248796058	0.317792723846938	0.0149711699429944	ADULT|Endothelial Cell	ADULT|B Cell	3.52500899888746	0.379243476616246
ADULT|Neuron_ADULT|Stromal Cell	FGF14_FGFR1	1.1557408198577	0.327887487810974	0.258458269572054	0.000679914896867584	ADULT|Neuron	ADULT|Stromal Cell	3.52480915808529	0.161442200573178
ADULT|Neuron_ADULT|Endothelial Cell	PLG_FLT1	0.705559046604518	0.200288915693145	0.213436310710913	0.00895893400692671	ADULT|Neuron	ADULT|Endothelial Cell	3.52270640720566	0.328113886730466
ADULT|Neuron_ADULT|Neuron	NCAM1_GFRA1	0.742727750233566	0.210867800527537	0.247200642447971	0.0157171392225199	ADULT|Neuron	ADULT|Neuron	3.52224354963371	0.384532742902361
ADULT|Stromal Cell_ADULT|Endothelial Cell	VEGFC_FLT4	0.247690811451545	0.0703312068012348	0.0822392851167004	0.0155173022426593	ADULT|Stromal Cell	ADULT|Endothelial Cell	3.52177678610793	0.38314566461382
ADULT|Neuron_ADULT|Stromal Cell	NRG1_GPC1	0.616548737813265	0.175104010513301	0.149803332903812	0.00160525616219409	ADULT|Neuron	ADULT|Stromal Cell	3.52104292760577	0.198405054443138
ADULT|B Cell_ADULT|T Cell	BTLA_CD247	0.861669513633934	0.244765571058458	0.232985183541608	0.00405057508708673	ADULT|B Cell	ADULT|T Cell	3.52038691515212	0.26162382735822
ADULT|Endothelial Cell_ADULT|Neuron	EFNA4_EPHA7	0.28134476428553	0.0800942184192733	0.0677386434342149	0.00148422766373069	ADULT|Endothelial Cell	ADULT|Neuron	3.51267257285364	0.193570528236078
ADULT|T Cell_ADULT|Endothelial Cell	PROC_THBD	0.463361938004969	0.131924504351609	0.108704206973812	0.00114808193998051	ADULT|T Cell	ADULT|Endothelial Cell	3.51232654071608	0.179516327044674
ADULT|Stromal Cell_ADULT|Monocyte	CCL11_CXCR3	0.315534638356068	0.0898519473046686	0.0938581878479436	0.00809714299153341	ADULT|Stromal Cell	ADULT|Monocyte	3.51171730631678	0.320306139460413
ADULT|Endothelial Cell_ADULT|Neuron	HSPG2_CHRM3	1.08408620823472	0.308746580315511	0.223368597506476	0.000259144341069439	ADULT|Endothelial Cell	ADULT|Neuron	3.5112492812937	0.122902182512801
ADULT|Monocyte_ADULT|T Cell	CCL3L1_CCR5	0.173658591804192	0.049476838971603	0.0479113729195645	0.00477229873151319	ADULT|Monocyte	ADULT|T Cell	3.50989665899761	0.275160798150843
ADULT|Neuron_ADULT|Neuron	EFNA5_EPHA3	0.687129499243394	0.195778692438423	0.171683131689737	0.00210512887282088	ADULT|Neuron	ADULT|Neuron	3.5097256534161	0.214484575003946
ADULT|Neuron_ADULT|T Cell	RIMS2_ABCA1	0.940631587515629	0.268046441458371	0.259279352168037	0.00474255250794653	ADULT|Neuron	ADULT|T Cell	3.50921124861012	0.274937177185335
ADULT|Epithelial Cell_ADULT|Neuron	NPPB_NPR2	0.172236137228371	0.0490853932921275	0.035082561915106	0.000223790451423178	ADULT|Epithelial Cell	ADULT|Neuron	3.50890816343923	0.114651882584796
ADULT|Neuron_ADULT|Monocyte	SEMA6D_TYROBP	1.44103232355315	0.410695060820862	0.335096551136689	0.00105340438990476	ADULT|Neuron	ADULT|Monocyte	3.50876467974301	0.179516327044674
ADULT|Endothelial Cell_ADULT|Neuron	EFNA1_EPHA6	0.876246810612892	0.24976827772621	0.193355712142812	0.000597583184500539	ADULT|Endothelial Cell	ADULT|Neuron	3.50823899091547	0.156935145629019
ADULT|B Cell_ADULT|Endothelial Cell	JAG2_NOTCH4	0.438347964190182	0.12500484848428	0.1311995687927	0.00846340217215147	ADULT|B Cell	ADULT|Endothelial Cell	3.50664769811153	0.324203919214629
ADULT|Stromal Cell_ADULT|Endothelial Cell	DLK1_NOTCH4	0.605050564446904	0.172654199560842	0.153975467253794	0.00249084033020164	ADULT|Stromal Cell	ADULT|Endothelial Cell	3.50440687794384	0.227253998029212
ADULT|Epithelial Cell_ADULT|Epithelial Cell	CGN_OCLN	0.314336411143112	0.0896990026408608	0.0647463075490453	0.000260712617855652	ADULT|Epithelial Cell	ADULT|Epithelial Cell	3.5043467807737	0.122902182512801
ADULT|T Cell_ADULT|T Cell	PF4_CXCR3	0.23881211187443	0.0681502670853521	0.0646073523496433	0.00412670306596108	ADULT|T Cell	ADULT|T Cell	3.50419920695746	0.26162382735822
ADULT|Neuron_ADULT|Neuron	SLIT1_GPC1	0.372988249485898	0.106449106195313	0.0898024009806674	0.00149841669161588	ADULT|Neuron	ADULT|Neuron	3.50391151994776	0.194895005488235
ADULT|Endothelial Cell_ADULT|Epithelial Cell	HSPG2_ITGA2	0.851769224475423	0.243183438850557	0.191857653396728	0.000756784240606989	ADULT|Endothelial Cell	ADULT|Epithelial Cell	3.50257907570284	0.165840428599228
ADULT|Endothelial Cell_ADULT|Stromal Cell	F8_ASGR2	0.43254601493694	0.12350605335431	0.122443992653745	0.00580256585458727	ADULT|Endothelial Cell	ADULT|Stromal Cell	3.50222522045997	0.289162174120065
ADULT|T Cell_ADULT|Monocyte	CCL5_CCR5	1.29008325150072	0.368429758666914	0.365564989139473	0.00584817507702806	ADULT|T Cell	ADULT|Monocyte	3.50157179530942	0.289162174120065
ADULT|B Cell_ADULT|Endothelial Cell	BMP7_ENG	0.864653649208327	0.246937739952379	0.24244028068282	0.00541852807150411	ADULT|B Cell	ADULT|Endothelial Cell	3.50150466824177	0.284127266863895
ADULT|Stromal Cell_ADULT|Epithelial Cell	FBN1_ITGB6	0.574382510867722	0.164043068780939	0.141790749961487	0.00190196846582091	ADULT|Stromal Cell	ADULT|Epithelial Cell	3.5014128614891	0.209090502296887
ADULT|T Cell_ADULT|Endothelial Cell	JAG2_NOTCH4	0.44352726869044	0.126704655138973	0.136586656142642	0.0101820149804707	ADULT|T Cell	ADULT|Endothelial Cell	3.50048124280807	0.341319624159914
ADULT|Epithelial Cell_ADULT|Endothelial Cell	FGA_CDH5	0.613591986671674	0.175307023235397	0.192212311436791	0.011297536726109	ADULT|Epithelial Cell	ADULT|Endothelial Cell	3.50009928494286	0.34924452815952
ADULT|B Cell_ADULT|Neuron	NRG4_ERBB4	0.606298112993561	0.17322555745359	0.196631419276143	0.013816466094232	ADULT|B Cell	ADULT|Neuron	3.50005000362603	0.369794211707505
ADULT|Monocyte_ADULT|Stromal Cell	SERPINC1_SDC2	0.547668756210644	0.156558704703764	0.150455934483313	0.00466799750036717	ADULT|Monocyte	ADULT|Stromal Cell	3.49816867255593	0.272885547241391
ADULT|B Cell_ADULT|Endothelial Cell	PGF_FLT1	0.727777053145461	0.208081091717905	0.20870280621052	0.00638491852654322	ADULT|B Cell	ADULT|Endothelial Cell	3.49756456551135	0.29450044804253
ADULT|Stromal Cell_ADULT|Neuron	SEMA3A_PLXNA4	0.382130462974675	0.109313151140363	0.103214870837714	0.00410635299630591	ADULT|Stromal Cell	ADULT|Neuron	3.49574098805369	0.26162382735822
ADULT|Endothelial Cell_ADULT|Stromal Cell	CD34_SELP	0.573081414368445	0.163985150157029	0.183439121723797	0.012868832381863	ADULT|Endothelial Cell	ADULT|Stromal Cell	3.49471530696331	0.362529034573079
ADULT|Neuron_ADULT|T Cell	RELN_LRP8	0.312744922543841	0.0894934155697771	0.101946983905015	0.0142665252477819	ADULT|Neuron	ADULT|T Cell	3.49461377189249	0.373295163243755
ADULT|Endothelial Cell_ADULT|Neuron	F8_ASGR2	0.431625296277	0.123575252453592	0.132233728216325	0.009913981025789	ADULT|Endothelial Cell	ADULT|Neuron	3.49281338866044	0.337938894317627
ADULT|Neuron_ADULT|Neuron	TAC1_TACR1	0.199629807999202	0.0571580408781631	0.0437370079101518	0.000562060842797307	ADULT|Neuron	ADULT|Neuron	3.49259360419174	0.154273161842012
ADULT|Neuron_ADULT|B Cell	L1CAM_EPHB2	0.233328726527945	0.066821965716869	0.0685853760487801	0.00759682915468285	ADULT|Neuron	ADULT|B Cell	3.49179680700476	0.312806804221794
ADULT|Neuron_ADULT|Neuron	SYTL3_NRXN1	1.05804058068751	0.303073793429773	0.267285067663809	0.00236716648102109	ADULT|Neuron	ADULT|Neuron	3.49103288909956	0.223825959244185
ADULT|Neuron_ADULT|Endothelial Cell	DLL1_NOTCH4	0.462123476873403	0.132378242618718	0.125727905211739	0.00436193919412631	ADULT|Neuron	ADULT|Endothelial Cell	3.49093225390846	0.266796078304029
ADULT|Monocyte_ADULT|Endothelial Cell	COL4A6_CD93	0.528236185493017	0.15137952578426	0.172145082841541	0.0142918614418751	ADULT|Monocyte	ADULT|Endothelial Cell	3.48948236398784	0.373548611474189
ADULT|Monocyte_ADULT|Endothelial Cell	DLK1_NOTCH4	0.471957331440087	0.135271336692715	0.125648055921213	0.00368555609568988	ADULT|Monocyte	ADULT|Endothelial Cell	3.48896775162497	0.255320531245498
ADULT|Stromal Cell_ADULT|Neuron	COL1A1_ITGA1	0.908572711390853	0.260550771749899	0.205487113222915	0.000806379681773217	ADULT|Stromal Cell	ADULT|Neuron	3.48712347036525	0.167342853053575
ADULT|Monocyte_ADULT|Neuron	SLIT3_ROBO2	0.830482361115554	0.238289097072983	0.274933287008282	0.0156219452760302	ADULT|Monocyte	ADULT|Neuron	3.48518824955383	0.384062338157335
ADULT|B Cell_ADULT|Endothelial Cell	PROC_THBD	0.46644797082715	0.133862836648764	0.109630612610021	0.0012079184703464	ADULT|B Cell	ADULT|Endothelial Cell	3.4845217874102	0.179516327044674
ADULT|Monocyte_ADULT|Monocyte	CRP_OLR1	0.281594011299875	0.0808400599088617	0.0516622839887748	5.09778395191285e-05	ADULT|Monocyte	ADULT|Monocyte	3.48334738516203	0.0849396277780789
ADULT|Stromal Cell_ADULT|Endothelial Cell	TGFB2_ENG	0.937677037824205	0.269195799643975	0.239348438550785	0.00261172377225805	ADULT|Stromal Cell	ADULT|Endothelial Cell	3.48325285559555	0.232069548611915
ADULT|Stromal Cell_ADULT|B Cell	COL6A3_ITGA2	0.629694414350456	0.180918945296287	0.165010574356884	0.00326728528703479	ADULT|Stromal Cell	ADULT|B Cell	3.48053330356983	0.248312186620143
ADULT|Neuron_ADULT|Neuron	TGFA_ERBB4	0.625242964739214	0.179652821927929	0.198064543671371	0.0122333020057547	ADULT|Neuron	ADULT|Neuron	3.48028468481303	0.356521805137555
ADULT|T Cell_ADULT|Neuron	CCL5_CCR5	1.2428429133118	0.357148408768193	0.33155079032041	0.00377712757540971	ADULT|T Cell	ADULT|Neuron	3.47990606369596	0.257085792425091
ADULT|Endothelial Cell_ADULT|Endothelial Cell	COL4A1_CD93	1.08518177267071	0.311934692672414	0.257687916386843	0.00134674837690929	ADULT|Endothelial Cell	ADULT|Endothelial Cell	3.47887489965836	0.186386343514524
ADULT|Hematocyte_ADULT|Epithelial Cell	CAMP_EGFR	0.487175395177434	0.14005643585846	0.12174302118619	0.00217743246399904	ADULT|Hematocyte	ADULT|Epithelial Cell	3.47842205316269	0.216391144161443
ADULT|Neuron_ADULT|B Cell	RIMS1_CACNA1C	0.611307621509751	0.17574869467954	0.207134416122675	0.0177423295903595	ADULT|Neuron	ADULT|B Cell	3.47830533037191	0.398169176169601
ADULT|Endothelial Cell_ADULT|Endothelial Cell	DLL4_NOTCH1	0.538014207367888	0.154770412811085	0.103613104348188	0.000108312068160643	ADULT|Endothelial Cell	ADULT|Endothelial Cell	3.4762083889031	0.0963369211000407
ADULT|B Cell_ADULT|T Cell	IL7_IL7R	0.997428460778582	0.286959971362705	0.261081548847658	0.00325176559775009	ADULT|B Cell	ADULT|T Cell	3.47584527570876	0.248312186620143
ADULT|Neuron_ADULT|Epithelial Cell	EFNA5_EPHB1	0.515586048495042	0.148334274514555	0.141511974083286	0.00472680438983475	ADULT|Neuron	ADULT|Epithelial Cell	3.47583894674626	0.274518254948095
ADULT|T Cell_ADULT|Endothelial Cell	VEGFC_KDR	0.423716944252949	0.121965315368672	0.137170395287941	0.0139094590860736	ADULT|T Cell	ADULT|Endothelial Cell	3.47407738808491	0.370483303416263
ADULT|Stromal Cell_ADULT|Endothelial Cell	IAPP_RAMP3	0.596820958331712	0.171832447993764	0.214557935266715	0.0238089052311665	ADULT|Stromal Cell	ADULT|Endothelial Cell	3.47327274504855	0.440868480846893
ADULT|Stromal Cell_ADULT|Endothelial Cell	TGFB3_ACVRL1	0.423088212503564	0.12182070750873	0.109660427717658	0.00300462342245422	ADULT|Stromal Cell	ADULT|Endothelial Cell	3.47304018467667	0.241770863901729
ADULT|Neuron_ADULT|Monocyte	IL34_CSF1R	0.402259516035858	0.115837817225382	0.114109151489906	0.00603540036308792	ADULT|Neuron	ADULT|Monocyte	3.47260959910177	0.290784129213543
ADULT|Neuron_ADULT|Epithelial Cell	COL11A1_ITGA2	0.364229599045821	0.104900852012773	0.0837312697487414	0.000976937372039854	ADULT|Neuron	ADULT|Epithelial Cell	3.4721319422789	0.175815441893146
ADULT|Endothelial Cell_ADULT|Epithelial Cell	CCL21_ACKR4	0.454757568671187	0.130986967934213	0.1084424776752	0.00141491071212807	ADULT|Endothelial Cell	ADULT|Epithelial Cell	3.471777199237	0.191163037950313
ADULT|Epithelial Cell_ADULT|Stromal Cell	PLA2G10_PLA2R1	0.245760375022085	0.0707884119459673	0.0611669145142917	0.00211443118930665	ADULT|Epithelial Cell	ADULT|Stromal Cell	3.47175997124605	0.214484575003946
ADULT|Stromal Cell_ADULT|Endothelial Cell	PDGFC_KDR	0.511143408375561	0.147245095671808	0.1236875806379	0.00163009738133468	ADULT|Stromal Cell	ADULT|Endothelial Cell	3.47137815384248	0.199742099720868
ADULT|Hematocyte_ADULT|Endothelial Cell	PLG_FLT1	0.699808679153706	0.201629844230122	0.225804104958795	0.0136834781132207	ADULT|Hematocyte	ADULT|Endothelial Cell	3.47075940977769	0.369274315794931
ADULT|Hematocyte_ADULT|Endothelial Cell	VEGFC_KDR	0.430970530362429	0.124188892402974	0.13791309092716	0.0130588812417867	ADULT|Hematocyte	ADULT|Endothelial Cell	3.47028242239247	0.364321675290492
ADULT|Monocyte_ADULT|Endothelial Cell	PGF_FLT1	0.716825923980064	0.206582991409586	0.193658177091346	0.00420983234000982	ADULT|Monocyte	ADULT|Endothelial Cell	3.46991743651748	0.26162382735822
ADULT|Endothelial Cell_ADULT|Endothelial Cell	PDGFC_KDR	0.54222420227997	0.156328651828709	0.132963770010022	0.00185239927092296	ADULT|Endothelial Cell	ADULT|Endothelial Cell	3.46848895539694	0.20770162604975
ADULT|Epithelial Cell_ADULT|Hematocyte	CCL15_CCR1	0.195210054155186	0.0562970787583019	0.0626531778868767	0.0133056135747647	ADULT|Epithelial Cell	ADULT|Hematocyte	3.46749881984595	0.365134129137734
ADULT|Hematocyte_ADULT|Neuron	SYTL3_NRXN1	1.07659795109419	0.310589442078735	0.327739515765099	0.00971314780817001	ADULT|Hematocyte	ADULT|Neuron	3.46630569245578	0.336046207959768
ADULT|Endothelial Cell_ADULT|Endothelial Cell	PGF_FLT1	0.845213116719226	0.243956106816352	0.22849889278733	0.00425251453231634	ADULT|Endothelial Cell	ADULT|Endothelial Cell	3.4646114325619	0.262932184518907
ADULT|Stromal Cell_ADULT|Stromal Cell	PDGFB_PDGFRA	0.460521935509466	0.132925518932751	0.158964686000759	0.0196604643595623	ADULT|Stromal Cell	ADULT|Stromal Cell	3.46451109769563	0.411876712704985
ADULT|Endothelial Cell_ADULT|Endothelial Cell	LPL_GPIHBP1	0.362279464194494	0.10458243827466	0.0660688798108417	4.80110386623656e-05	ADULT|Endothelial Cell	ADULT|Endothelial Cell	3.46405639580764	0.0843597595696547
ADULT|Stromal Cell_ADULT|Neuron	NXPH1_NRXN2	0.291110057064029	0.0840393400560051	0.115990829387139	0.0371117232513032	ADULT|Stromal Cell	ADULT|Neuron	3.46397362080698	0.520382608097205
ADULT|Epithelial Cell_ADULT|Monocyte	IL34_CSF1R	0.386073632421624	0.111454733118749	0.112450449295842	0.00730039291777707	ADULT|Epithelial Cell	ADULT|Monocyte	3.46395008644705	0.307679882936753
ADULT|Neuron_ADULT|Stromal Cell	NXPH1_NRXN2	0.343709644835204	0.0992669550935507	0.123237662893499	0.023655447956633	ADULT|Neuron	ADULT|Stromal Cell	3.46247796672404	0.439289487034783
ADULT|Neuron_ADULT|Neuron	L1CAM_ERBB3	0.327358222206975	0.0945453273014287	0.0832795061279872	0.00259049045636173	ADULT|Neuron	ADULT|Neuron	3.46244739481724	0.231158815976729
ADULT|Hematocyte_ADULT|Neuron	MMP7_ERBB4	0.613712523885662	0.177304079967795	0.202255971045591	0.0154754405831999	ADULT|Hematocyte	ADULT|Neuron	3.46135590335618	0.383054562709452
ADULT|Stromal Cell_ADULT|Neuron	CCL19_ACKR4	0.254887548312399	0.0736528807036885	0.0684678593717571	0.00406042488606917	ADULT|Stromal Cell	ADULT|Neuron	3.4606595950786	0.26162382735822
ADULT|Endothelial Cell_ADULT|Endothelial Cell	TGFB2_ENG	0.915251633055121	0.264507107133267	0.229006992231794	0.00224444217634567	ADULT|Endothelial Cell	ADULT|Endothelial Cell	3.46021565535473	0.219537340002071
ADULT|T Cell_ADULT|Stromal Cell	SERPINC1_SDC2	0.531922766854772	0.153787467426582	0.128908788555247	0.00167659869559023	ADULT|T Cell	ADULT|Stromal Cell	3.45881739101213	0.201993343810834
ADULT|Neuron_ADULT|Neuron	SLIT2_DCC	0.698216776608846	0.201882517585169	0.161557799622145	0.00106251611843444	ADULT|Neuron	ADULT|Neuron	3.45853016378343	0.179516327044674
ADULT|Neuron_ADULT|Stromal Cell	SERPINC1_SDC2	0.511267059462642	0.147834291397294	0.125871476659462	0.00194261888493374	ADULT|Neuron	ADULT|Stromal Cell	3.45837934237226	0.210163114975052
ADULT|T Cell_ADULT|Endothelial Cell	COL4A6_CD93	0.527532305089456	0.152540015122743	0.148993874847202	0.00592079342669871	ADULT|T Cell	ADULT|Endothelial Cell	3.4583207866144	0.289162174120065
ADULT|T Cell_ADULT|Stromal Cell	CCL5_ACKR4	1.29672664662156	0.375015119026063	0.321387782592018	0.00206595933208265	ADULT|T Cell	ADULT|Stromal Cell	3.45779831487657	0.214484575003946
ADULT|Endothelial Cell_ADULT|Endothelial Cell	DLK1_NOTCH4	0.483288099993038	0.139814344419817	0.127005382308782	0.00342136071807386	ADULT|Endothelial Cell	ADULT|Endothelial Cell	3.45664174873132	0.250283131996073
ADULT|Hematocyte_ADULT|Monocyte	RNASE2_TLR2	0.373156022627005	0.107959874082731	0.096617978069816	0.00302747305475715	ADULT|Hematocyte	ADULT|Monocyte	3.45643254771722	0.242503075117479
ADULT|T Cell_ADULT|Neuron	IL16_KCND2	0.854090874572368	0.247132433405281	0.164374734272996	0.00011101759124077	ADULT|T Cell	ADULT|Neuron	3.45600479388197	0.0963369211000407
ADULT|T Cell_ADULT|B Cell	CCL5_ACKR4	1.25648602447704	0.363717607104384	0.357622112881401	0.00627302345640168	ADULT|T Cell	ADULT|B Cell	3.45456475005468	0.293772206482617
ADULT|T Cell_ADULT|B Cell	CXCL13_CXCR5	0.225812328112709	0.0653872915079168	0.0482039447088144	0.00043728415069888	ADULT|T Cell	ADULT|B Cell	3.4534589658813	0.145037944733672
ADULT|Endothelial Cell_ADULT|Endothelial Cell	PDGFC_FLT1	0.808582876327365	0.234138222367846	0.206946400063566	0.00275318746592879	ADULT|Endothelial Cell	ADULT|Endothelial Cell	3.45344245014823	0.234475941691044
[truncated: 8,280 more rows]

## Sheet: Table_S5
Table S5: Top clonotypes (VDJ gene combinations) of each cell type present in the T and B-cell repertoires.
[truncated: 6,226 more rows]

[truncated: 4 more sheets: Table_S6, Table_S7, Table_S8, Table_S9]
